# Supplementary material for: postQTL: a QTL mapping R workflow to improve the accuracy of true positive loci identification
Source: BMC Res Notes. 2022 May 4;15:153. doi: 10.1186/s13104-022-06017-z (PMC9066766; doi:10.1186/s13104-022-06017-z)
Supplement: Supplementary file 1 — Additional file 1. Input dataset. [file 13104_2022_6017_MOESM1_ESM.csv]

phenotype			-0.345004434	-1.795522971	-0.730143719	-0.446892772	0.813345113	0.680991072	0.891517474	0.788531593	-1.78254298	0.447078253	-0.394115731	-0.893755932	-1.887431462	-3.253118574	-0.732856471	-0.320432966	0.012583542	-0.605575259	-0.545907526	-1.000207861	1.315308151	-2.470283763	0.366032423	-1.796375381	1.950492291	3.014460645	-0.47308421	-0.732964756	0.386194485	0.517451887	0.208983707	-0.685004997	-0.043750589	-2.983577604	0.261652786	0.728396738	-1.219033324	-1.591206949	-1.255824437	1.149613527	0.619094455	0.480378701	1.222627583	0.045286436	0.822416795	0.027984104	0.037441409
SL4.0ch01.2117159	1	0.5949241	b	a	b	H	a	H	b	b	a	H	H	H	a	a	H	H	b	a	H	H	H	a	H	a	H	b	a	a	H	H	H	b	b	H	H	H	b	a	a	H	b	a	b	H	H	b	H
SL4.0ch01.2197362	1	1.159339713	b	a	b	H	a	H	b	b	a	H	b	H	a	a	H	H	b	a	H	H	H	a	H	a	H	b	a	a	H	H	H	b	b	H	H	H	b	a	a	H	b	a	b	H	H	b	H
SL4.0ch01.2217105	1	1.159339813	b	a	b	H	a	H	b	b	a	H	b	H	a	a	H	H	b	a	H	H	H	a	H	a	H	b	a	a	H	H	H	b	b	H	H	H	b	a	a	H	b	a	b	H	H	b	H
SL4.0ch01.2229261	1	1.159339913	b	a	b	H	a	H	b	b	a	H	b	H	a	a	H	H	b	a	H	H	H	a	H	a	H	b	a	a	H	H	H	b	b	H	H	H	b	a	a	H	b	a	b	H	H	b	H
SL4.0ch01.2244750	1	2.263184987	b	a	b	H	H	H	b	b	a	H	b	H	a	a	H	H	b	a	H	H	H	a	H	a	H	b	a	a	H	H	H	b	b	H	H	H	b	a	a	H	b	a	b	b	H	b	H
SL4.0ch01.2247427	1	2.263185087	b	a	b	H	H	H	b	b	a	H	b	H	a	a	H	H	b	a	H	H	H	a	H	a	H	b	a	a	H	H	H	b	b	H	H	H	b	a	a	H	b	a	b	b	H	b	H
SL4.0ch01.2260216	1	2.802009988	b	a	b	H	H	H	b	b	a	H	b	H	a	a	H	H	b	a	H	H	H	a	H	a	H	b	a	a	H	H	H	b	b	H	H	H	b	a	a	H	b	a	b	b	H	b	H
SL4.0ch01.2269025	1	2.802010088	b	a	b	H	H	H	b	b	a	H	b	H	a	a	H	H	b	a	H	H	H	a	H	a	H	b	a	a	H	H	H	b	b	H	H	H	b	a	a	H	b	a	b	b	H	b	H
SL4.0ch01.2385117	1	2.802010188	b	a	b	H	H	H	b	b	a	H	b	H	a	a	H	H	b	a	H	H	H	a	H	a	H	b	a	a	H	H	H	b	b	H	H	H	b	a	a	H	b	a	b	b	H	b	H
SL4.0ch01.2397571	1	2.802010288	b	a	b	H	H	H	b	b	a	H	b	H	a	a	H	H	b	a	H	H	H	a	H	a	H	b	a	a	H	H	H	b	b	H	H	H	b	a	a	H	b	a	b	b	H	b	H
SL4.0ch01.2405468	1	3.732503861	b	a	b	H	H	H	b	b	a	H	b	H	a	a	H	H	b	a	H	b	H	a	H	a	H	b	a	a	H	H	H	b	b	H	H	H	b	a	a	H	b	H	b	b	H	b	H
SL4.0ch01.2487844	1	3.732503961	b	a	b	H	H	H	b	b	a	H	b	H	a	a	H	H	b	a	H	b	H	a	H	a	H	b	a	a	H	H	H	b	b	H	H	H	b	a	a	H	b	H	b	b	H	b	H
SL4.0ch01.2691495	1	6.606763268	b	a	b	H	H	H	b	b	a	H	b	H	a	a	H	H	b	a	H	b	H	a	H	a	H	b	a	a	H	H	H	b	b	a	H	H	b	a	a	H	b	H	b	b	H	b	H
SL4.0ch01.2715832	1	6.606763368	b	a	b	H	H	H	b	b	a	H	b	H	a	a	H	H	b	a	H	b	H	a	H	a	H	b	a	a	H	H	H	b	b	a	H	H	b	a	a	H	b	H	b	b	H	b	H
SL4.0ch01.2729465	1	8.051073616	b	a	b	H	H	H	b	b	a	H	b	H	a	a	H	H	b	a	H	b	b	a	H	a	H	b	a	a	H	H	H	H	b	a	H	H	b	a	a	H	b	H	H	b	H	b	H
SL4.0ch01.2754845	1	8.051073716	b	a	b	H	H	H	b	b	a	H	b	H	a	a	H	H	b	a	H	b	b	a	H	a	H	b	a	a	H	H	H	H	b	a	H	H	b	a	a	H	b	H	H	b	H	b	H
SL4.0ch01.2775442	1	8.051073816	b	a	b	H	H	H	b	b	a	H	b	H	a	a	H	H	b	a	H	b	b	a	H	a	H	b	a	a	H	H	H	H	b	a	H	H	b	a	a	H	b	H	H	b	H	b	H
SL4.0ch01.2795903	1	8.768928538	b	a	b	H	H	H	b	b	a	H	b	H	a	a	H	H	b	a	H	b	b	a	H	a	H	b	a	a	H	H	H	H	b	H	H	H	b	a	H	H	b	H	H	b	H	b	H
SL4.0ch01.2805305	1	8.768928638	b	a	b	H	H	H	b	b	a	H	b	H	a	a	H	H	b	a	H	b	b	a	H	a	H	b	a	a	H	H	H	H	b	H	H	H	b	a	H	H	b	H	H	b	H	b	H
SL4.0ch01.2835658	1	9.308010155	b	a	b	H	H	H	b	b	a	H	b	H	a	a	H	H	b	a	H	b	H	a	H	a	H	b	a	a	H	H	H	H	b	H	H	H	b	a	H	H	b	H	H	b	H	b	H
SL4.0ch01.2866013	1	10.40703846	b	a	b	H	H	H	b	b	a	H	b	H	a	a	H	H	b	a	H	b	H	a	H	a	H	b	a	a	H	H	H	H	b	H	H	H	b	a	H	H	b	H	H	b	H	b	H
SL4.0ch01.2959732	1	10.40703856	b	a	b	H	H	H	b	b	a	H	b	H	a	a	H	H	b	a	H	b	H	a	H	a	H	b	a	a	H	H	H	H	b	H	H	H	b	a	H	H	b	H	H	b	H	b	H
SL4.0ch01.3027646	1	10.82085079	b	a	b	H	H	H	b	b	a	H	b	H	a	a	H	H	b	a	H	b	H	a	H	a	H	b	a	a	H	H	H	H	b	H	H	H	b	a	H	H	b	H	H	b	H	b	H
SL4.0ch01.3090261	1	11.49280713	b	a	b	H	H	H	b	b	a	H	b	H	a	a	H	H	b	a	H	b	H	a	H	a	H	b	a	a	H	H	H	H	b	H	H	b	b	a	H	H	b	H	H	b	H	b	H
SL4.0ch01.3221793	1	12.90366029	H	a	H	H	H	H	b	b	a	H	b	H	a	a	H	H	b	a	H	b	H	a	H	a	H	b	a	a	H	H	H	H	b	H	H	H	b	H	H	H	b	H	H	b	H	b	H
SL4.0ch01.3237773	1	12.90366039	H	a	H	H	H	H	b	b	a	H	b	H	a	a	H	H	b	a	H	b	H	a	H	a	H	b	a	a	H	H	H	H	b	H	H	H	b	H	H	H	b	H	H	b	H	b	H
SL4.0ch01.3274181	1	12.90366049	H	a	H	H	H	H	b	b	a	H	b	H	a	a	H	H	b	a	H	b	H	a	H	a	H	b	a	a	H	H	H	H	b	H	H	H	b	H	H	H	b	H	H	b	H	b	H
SL4.0ch01.3619924	1	16.40371787	H	a	H	H	H	H	b	b	H	H	b	H	a	a	H	H	H	a	H	b	H	a	H	a	H	b	a	a	a	H	H	H	b	H	H	H	b	H	H	H	b	H	H	b	H	b	H
SL4.0ch01.3813963	1	16.40371797	H	a	H	H	H	H	b	b	H	H	b	H	a	a	H	H	H	a	H	b	H	a	H	a	H	b	a	a	a	H	H	H	b	H	H	H	b	H	H	H	b	H	H	b	H	b	H
SL4.0ch01.5844925	1	19.6731961	H	a	H	H	H	H	b	b	b	H	b	H	a	a	b	a	H	a	H	b	H	a	H	a	H	b	a	a	a	H	H	H	b	H	H	H	b	H	H	H	H	H	H	b	H	b	H
SL4.0ch01.6756872	1	19.6731962	H	a	H	H	H	H	b	b	b	H	b	H	a	a	b	a	H	a	H	b	H	a	H	a	H	b	a	a	a	H	H	H	b	H	H	H	b	H	H	H	H	H	H	b	H	b	H
SL4.0ch01.6848485	1	20.49782831	H	a	H	H	a	H	b	b	b	H	b	H	a	a	b	a	H	a	H	b	H	a	H	a	H	b	a	a	a	H	H	H	b	H	H	H	b	H	H	H	H	H	H	b	H	b	H
SL4.0ch01.7759084	1	21.71243076	b	a	H	H	a	H	b	b	b	H	b	H	a	a	b	a	H	a	H	b	H	a	H	a	H	b	a	a	a	H	H	H	b	H	H	H	b	H	H	H	H	H	H	b	H	b	H
SL4.0ch01.7901324	1	23.08617934	b	a	H	H	a	H	b	b	b	H	b	a	a	a	b	a	H	a	H	b	H	a	H	a	H	b	a	a	a	H	H	H	b	H	H	H	b	H	H	H	H	H	a	b	H	b	H
SL4.0ch01.8668874	1	25.22635576	b	a	H	H	a	H	b	H	b	H	b	a	a	a	b	a	H	a	H	b	H	a	H	a	H	b	a	a	a	a	H	H	b	H	H	H	b	H	H	H	H	H	a	b	H	b	H
SL4.0ch01.9280813	1	26.16728206	b	a	H	H	a	H	b	H	b	H	b	a	a	a	b	a	H	a	H	b	H	a	H	a	H	b	a	a	a	a	H	H	b	H	H	H	H	H	H	H	H	H	a	b	H	b	H
SL4.0ch01.9757027	1	26.16728216	b	a	H	H	a	H	b	H	b	H	b	a	a	a	b	a	H	a	H	b	H	a	H	a	H	b	a	a	a	a	H	H	b	H	H	H	H	H	H	H	H	H	a	b	H	b	H
SL4.0ch01.10147305	1	26.16728226	b	a	H	H	a	H	b	H	b	H	b	a	a	a	b	a	H	a	H	b	H	a	H	a	H	b	a	a	a	a	H	H	b	H	H	H	H	H	H	H	H	H	a	b	H	b	H
SL4.0ch01.11762159	1	26.16728246	b	a	H	H	a	H	b	H	b	H	b	a	a	a	b	a	H	a	H	b	H	a	H	a	H	b	a	a	a	a	H	H	b	H	H	H	H	H	H	H	H	H	a	b	H	b	H
SL4.0ch01.12257907	1	27.76875088	b	a	H	H	a	H	b	H	b	H	b	a	a	a	b	a	H	a	H	b	H	H	H	a	H	b	a	a	a	a	H	b	b	H	H	H	H	H	H	H	H	H	H	b	H	b	H
SL4.0ch01.12404003	1	27.76875098	b	a	H	H	a	H	b	H	b	H	b	a	a	a	b	a	H	a	H	b	H	H	H	a	H	b	a	a	a	a	H	b	b	H	H	H	H	H	H	H	H	H	H	b	H	b	H
SL4.0ch01.12542006	1	28.3088776	b	a	H	H	a	H	b	H	b	H	b	a	a	a	b	a	H	a	H	b	H	H	H	a	H	b	a	a	a	a	H	b	b	H	H	H	H	H	H	H	H	H	H	b	H	b	H
SL4.0ch01.12579951	1	29.93623745	b	a	H	H	a	H	b	H	b	H	b	a	a	a	b	a	H	a	H	b	H	H	H	a	H	b	a	a	a	a	H	b	b	H	H	H	H	H	H	H	H	H	H	H	H	b	H
SL4.0ch01.12940172	1	29.93623755	b	a	H	H	a	H	b	H	b	H	b	a	a	a	b	a	H	a	H	b	H	H	H	a	H	b	a	a	a	a	H	b	b	H	H	H	H	H	H	H	H	H	H	H	H	b	H
SL4.0ch01.13557427	1	29.93623765	b	a	H	H	a	H	b	H	b	H	b	a	a	a	b	a	H	a	H	b	H	H	H	a	H	b	a	a	a	a	H	b	b	H	H	H	H	H	H	H	H	H	H	H	H	b	H
SL4.0ch01.13631349	1	30.47526552	b	a	H	H	a	H	b	H	b	H	b	a	a	a	b	a	H	a	H	b	H	H	b	H	H	b	a	a	a	a	H	b	b	H	H	a	H	H	H	H	a	H	H	H	H	b	H
SL4.0ch01.14613044	1	30.47526562	b	a	H	H	a	H	b	H	b	H	b	a	a	a	b	a	H	a	H	b	H	H	b	H	H	b	a	a	a	a	H	b	b	H	H	a	H	H	H	H	a	H	H	H	H	b	H
SL4.0ch01.14684343	1	31.5567611	b	a	H	H	a	H	b	H	b	H	b	H	a	a	b	a	H	a	H	b	H	H	b	H	H	b	a	a	a	a	H	b	b	H	H	a	H	H	H	H	a	H	H	H	H	b	H
SL4.0ch01.14763073	1	31.5567612	b	a	H	H	a	H	b	H	b	H	b	H	a	a	b	a	H	a	H	b	H	H	b	H	H	b	a	a	a	a	H	b	b	H	H	a	H	H	H	H	a	H	H	H	H	b	H
SL4.0ch01.14808349	1	32.0967584	b	a	H	H	a	H	b	H	b	H	b	H	a	a	b	a	H	a	H	b	H	H	b	H	H	b	a	a	a	a	H	b	b	H	H	a	H	H	H	H	a	H	H	H	H	b	H
SL4.0ch01.15164468	1	33.17854778	b	a	H	H	a	H	b	H	b	H	b	H	a	a	b	a	H	a	H	b	H	H	b	H	H	b	a	a	a	a	H	b	b	H	H	a	H	H	H	a	a	H	H	H	H	b	H
SL4.0ch01.15172134	1	33.17854788	b	a	H	H	a	H	b	H	b	H	b	H	a	a	b	a	H	a	H	b	H	H	b	H	H	b	a	a	a	a	H	b	b	H	H	a	H	H	H	a	a	H	H	H	H	b	H
SL4.0ch01.17099825	1	33.17854798	b	a	H	H	a	H	b	H	b	H	b	H	a	a	b	a	H	a	H	b	H	H	b	H	H	b	a	a	a	a	H	b	b	H	H	a	H	H	H	a	a	H	H	H	H	b	H
SL4.0ch01.17356297	1	33.17854808	b	a	H	H	a	H	b	H	b	H	b	H	a	a	b	a	H	a	H	b	H	H	b	H	H	b	a	a	a	a	H	b	b	H	H	a	H	H	H	a	a	H	H	H	H	b	H
SL4.0ch01.17433290	1	34.42908965	b	a	H	H	a	H	H	H	b	H	b	H	a	a	b	a	H	a	H	b	H	H	b	H	H	b	a	a	a	a	H	b	H	H	H	a	H	H	H	a	a	H	H	H	H	b	H
SL4.0ch01.17458960	1	34.42908975	b	a	H	H	a	H	H	H	b	H	b	H	a	a	b	a	H	a	H	b	H	H	b	H	H	b	a	a	a	a	H	b	H	H	H	a	H	H	H	a	a	H	H	H	H	b	H
SL4.0ch01.17512042	1	34.42908985	b	a	H	H	a	H	H	H	b	H	b	H	a	a	b	a	H	a	H	b	H	H	b	H	H	b	a	a	a	a	H	b	H	H	H	a	H	H	H	a	a	H	H	H	H	b	H
SL4.0ch01.17817123	1	34.42908995	b	a	H	H	a	H	H	H	b	H	b	H	a	a	b	a	H	a	H	b	H	H	b	H	H	b	a	a	a	a	H	b	H	H	H	a	H	H	H	a	a	H	H	H	H	b	H
SL4.0ch01.20371864	1	35.59529636	b	a	H	H	a	H	H	a	b	H	b	H	a	a	b	a	H	a	H	b	H	H	b	H	H	b	a	a	a	a	H	b	H	H	H	a	H	H	H	a	a	H	H	H	H	b	H
SL4.0ch01.20895565	1	37.05155915	b	a	H	H	a	H	H	a	b	H	b	H	a	a	b	a	H	a	H	b	H	H	b	H	H	b	a	a	a	a	H	b	H	H	H	a	H	H	H	a	a	H	H	H	H	b	H
SL4.0ch01.21354732	1	37.05155925	b	a	H	H	a	H	H	a	b	H	b	H	a	a	b	a	H	a	H	b	H	H	b	H	H	b	a	a	a	a	H	b	H	H	H	a	H	H	H	a	a	H	H	H	H	b	H
SL4.0ch01.22941072	1	38.78839815	b	a	H	H	a	H	H	a	b	H	b	b	a	a	b	a	H	a	H	b	H	H	b	H	H	b	a	a	a	a	H	b	H	H	H	a	H	H	H	a	a	a	H	H	H	H	H
SL4.0ch01.22959278	1	39.38091795	b	a	H	H	a	H	H	a	b	H	b	b	a	a	b	a	H	a	H	b	H	H	b	H	H	b	a	a	a	a	H	b	H	H	H	a	H	H	H	a	a	a	H	H	H	H	H
SL4.0ch01.22995526	1	39.38091805	b	a	H	H	a	H	H	a	b	H	b	b	a	a	b	a	H	a	H	b	H	H	b	H	H	b	a	a	a	a	H	b	H	H	H	a	H	H	H	a	a	a	H	H	H	H	H
SL4.0ch01.24011293	1	40.08375996	b	a	H	H	a	H	H	a	b	H	b	b	a	a	b	a	H	a	H	b	H	H	b	H	H	b	a	a	a	a	H	b	H	H	H	a	H	H	H	H	a	a	H	H	H	H	H
SL4.0ch01.24347855	1	40.08376006	b	a	H	H	a	H	H	a	b	H	b	b	a	a	b	a	H	a	H	b	H	H	b	H	H	b	a	a	a	a	H	b	H	H	H	a	H	H	H	H	a	a	H	H	H	H	H
SL4.0ch01.26049291	1	41.49841963	b	a	H	H	a	H	H	a	b	H	b	b	H	a	b	a	H	a	H	b	H	H	H	H	H	b	a	a	a	a	b	b	H	H	H	a	H	H	H	H	a	a	H	H	H	H	H
SL4.0ch01.26714959	1	41.49841973	b	a	H	H	a	H	H	a	b	H	b	b	H	a	b	a	H	a	H	b	H	H	H	H	H	b	a	a	a	a	b	b	H	H	H	a	H	H	H	H	a	a	H	H	H	H	H
SL4.0ch01.27060427	1	43.15698897	b	a	H	H	a	H	H	a	b	H	b	b	H	a	b	a	H	a	H	b	H	H	H	H	H	b	H	a	a	a	b	b	H	H	H	a	H	H	H	H	a	a	H	H	H	H	H
SL4.0ch01.27084855	1	43.15698907	b	a	H	H	a	H	H	a	b	H	b	b	H	a	b	a	H	a	H	b	H	H	H	H	H	b	H	a	a	a	b	b	H	H	H	a	H	H	H	H	a	a	H	H	H	H	H
SL4.0ch01.27343777	1	43.15698917	b	a	H	H	a	H	H	a	b	H	b	b	H	a	b	a	H	a	H	b	H	H	H	H	H	b	H	a	a	a	b	b	H	H	H	a	H	H	H	H	a	a	H	H	H	H	H
SL4.0ch01.27656055	1	43.83731395	b	a	H	H	a	H	H	a	b	H	b	b	H	a	b	a	H	a	H	b	H	H	H	H	H	b	H	a	a	a	b	b	H	H	H	a	H	H	H	H	a	a	H	H	H	H	H
SL4.0ch01.28374967	1	43.83731405	b	a	H	H	a	H	H	a	b	H	b	b	H	a	b	a	H	a	H	b	H	H	H	H	H	b	H	a	a	a	b	b	H	H	H	a	H	H	H	H	a	a	H	H	H	H	H
SL4.0ch01.28864240	1	43.83731415	b	a	H	H	a	H	H	a	b	H	b	b	H	a	b	a	H	a	H	b	H	H	H	H	H	b	H	a	a	a	b	b	H	H	H	a	H	H	H	H	a	a	H	H	H	H	H
SL4.0ch01.29100580	1	43.83731425	b	a	H	H	a	H	H	a	b	H	b	b	H	a	b	a	H	a	H	b	H	H	H	H	H	b	H	a	a	a	b	b	H	H	H	a	H	H	H	H	a	a	H	H	H	H	H
SL4.0ch01.30669486	1	44.78764088	b	a	H	H	a	H	H	a	b	H	b	b	H	a	b	a	H	H	H	b	H	H	H	H	H	b	H	a	a	a	b	b	H	H	H	a	H	H	H	H	a	a	H	H	H	H	H
SL4.0ch01.31677947	1	44.78764098	b	a	H	H	a	H	H	a	b	H	b	b	H	a	b	a	H	H	H	b	H	H	H	H	H	b	H	a	a	a	b	b	H	H	H	a	H	H	H	H	a	a	H	H	H	H	H
SL4.0ch01.31870985	1	44.78764108	b	a	H	H	a	H	H	a	b	H	b	b	H	a	b	a	H	H	H	b	H	H	H	H	H	b	H	a	a	a	b	b	H	H	H	a	H	H	H	H	a	a	H	H	H	H	H
SL4.0ch01.33048062	1	44.78764118	b	a	H	H	a	H	H	a	b	H	b	b	H	a	b	a	H	H	H	b	H	H	H	H	H	b	H	a	a	a	b	b	H	H	H	a	H	H	H	H	a	a	H	H	H	H	H
SL4.0ch01.33434111	1	44.78764128	b	a	H	H	a	H	H	a	b	H	b	b	H	a	b	a	H	H	H	b	H	H	a	H	H	b	H	a	a	a	b	b	H	H	H	a	H	H	H	H	a	a	H	H	H	H	H
SL4.0ch01.33537366	1	44.78764138	b	a	H	H	a	H	H	a	b	H	b	b	H	a	b	a	H	H	H	b	H	H	H	H	H	b	H	a	a	a	b	b	H	H	H	a	H	H	H	H	a	a	H	H	H	H	H
SL4.0ch01.34023492	1	46.33711247	b	a	H	H	a	H	H	a	b	H	b	b	H	a	b	a	H	H	H	b	H	H	H	H	H	b	H	a	a	a	H	b	H	H	H	a	H	H	H	b	a	a	H	H	H	H	H
SL4.0ch01.35337279	1	46.33711257	b	a	H	H	a	H	H	a	b	H	b	b	H	a	b	a	H	H	H	b	H	H	H	H	H	b	H	a	a	a	H	b	H	H	H	a	H	H	H	b	a	a	H	H	H	H	H
SL4.0ch01.35501859	1	46.33711267	b	a	H	H	a	H	H	a	b	H	b	b	H	a	b	a	H	H	H	b	H	H	H	H	H	b	H	a	a	a	H	b	H	H	H	a	H	H	H	b	a	a	H	H	H	H	H
SL4.0ch01.35584369	1	47.42023057	b	a	H	H	a	H	H	a	b	H	b	b	H	a	b	a	H	H	H	b	H	H	H	H	H	b	H	a	a	a	H	b	H	H	a	a	H	H	H	b	a	a	H	H	H	H	H
SL4.0ch01.36023380	1	47.42023067	b	a	H	H	a	H	H	a	b	H	b	b	H	a	b	a	H	H	H	b	H	H	H	H	H	b	H	a	a	a	H	b	H	H	a	a	H	H	H	b	a	a	H	H	H	H	H
SL4.0ch01.36103277	1	48.50350733	b	a	H	H	a	b	H	a	b	H	b	b	H	a	b	a	H	H	H	b	H	H	H	H	H	b	H	a	a	a	H	b	H	H	a	a	H	H	H	b	a	a	H	H	H	H	H
SL4.0ch01.36922751	1	48.50350743	b	a	H	H	a	b	H	a	b	H	b	b	H	a	b	a	H	H	H	b	H	H	H	H	H	b	H	a	a	a	H	b	H	H	a	a	H	H	H	b	a	a	H	H	H	H	H
SL4.0ch01.37016037	1	48.50350753	b	a	H	H	a	b	H	a	b	H	b	b	H	a	b	a	H	H	H	b	H	H	H	H	H	b	H	a	a	a	H	b	H	H	a	a	H	H	H	b	a	a	H	H	H	H	H
SL4.0ch01.38511886	1	49.4202018	b	a	H	H	a	b	H	a	b	H	b	b	H	a	b	a	b	H	H	b	H	H	H	H	H	b	H	a	a	a	H	b	H	H	a	a	H	H	H	b	a	a	H	H	H	H	H
SL4.0ch01.38609544	1	49.4202019	b	a	H	H	a	b	H	a	b	H	b	b	H	a	b	a	b	H	H	b	H	H	H	H	H	b	H	a	a	a	H	b	H	H	a	a	H	H	H	b	a	a	H	H	H	H	H
SL4.0ch01.39412574	1	49.420202	b	a	H	H	a	b	H	a	b	H	b	b	H	a	b	a	b	H	H	b	H	H	H	H	H	b	H	a	a	a	H	b	H	H	a	a	H	H	H	b	a	a	H	H	H	H	H
SL4.0ch01.39596870	1	49.4202021	b	a	H	H	a	b	H	a	b	H	b	b	H	a	b	a	b	H	H	b	H	H	H	H	H	b	H	a	a	a	H	b	H	H	a	a	H	H	H	b	a	a	H	H	H	H	H
SL4.0ch01.40326692	1	50.33710569	b	a	H	H	a	b	H	a	b	H	b	b	H	a	b	a	b	H	H	b	H	H	b	H	H	b	H	a	a	a	H	b	H	H	a	a	H	H	H	b	a	a	H	H	H	H	H
SL4.0ch01.40370084	1	50.94693456	b	a	H	H	a	b	H	a	b	b	b	H	H	a	b	a	b	H	H	b	H	H	b	H	H	b	H	a	a	a	H	b	H	H	a	a	H	H	H	b	a	a	H	H	H	H	H
SL4.0ch01.41402525	1	52.45139981	b	a	H	H	a	b	H	a	b	b	b	H	a	H	b	a	b	H	H	b	H	H	b	H	H	b	H	a	a	a	H	b	H	H	a	a	H	H	H	b	a	a	H	H	H	H	H
SL4.0ch01.42105752	1	53.19914407	b	a	H	H	a	b	H	a	b	b	b	H	a	H	b	a	b	H	H	b	H	H	b	H	H	b	H	a	a	a	H	b	H	H	a	a	H	H	a	b	a	a	H	H	H	H	H
SL4.0ch01.42603474	1	54.19809721	b	a	H	H	a	b	H	a	b	b	b	H	a	H	b	a	b	H	H	b	H	H	b	H	H	b	H	a	a	a	H	b	H	H	a	a	H	H	a	b	a	a	H	H	H	H	H
SL4.0ch01.42752123	1	54.19809731	b	a	H	H	a	b	H	a	b	b	b	H	a	H	b	a	b	H	H	b	H	H	b	H	H	b	H	a	a	a	H	b	H	H	a	a	H	H	a	b	a	a	H	H	H	H	H
SL4.0ch01.44721535	1	56.50499082	b	a	H	H	a	b	H	a	b	b	b	H	a	H	b	a	b	H	H	b	H	H	b	H	H	b	H	a	a	a	H	b	H	H	a	a	H	H	a	b	a	a	H	H	H	H	H
SL4.0ch01.45641697	1	56.50499092	b	a	H	H	a	b	H	a	b	b	b	H	a	H	b	a	b	H	H	b	H	H	b	H	H	b	H	a	a	a	H	b	H	H	a	a	H	H	a	b	a	a	H	H	H	H	H
SL4.0ch01.45869985	1	57.1327781	b	a	H	H	a	b	H	a	b	b	b	H	a	H	b	a	b	H	H	b	H	H	b	H	H	b	H	a	a	a	H	b	H	H	a	a	H	H	a	b	a	a	H	H	H	H	H
SL4.0ch01.46941168	1	58.90304198	b	a	H	H	a	b	H	a	b	b	b	H	H	H	b	a	b	H	H	b	H	H	b	H	H	b	H	a	a	a	H	b	H	H	a	a	H	H	a	b	a	a	H	H	H	H	H
SL4.0ch01.47357604	1	58.90304208	b	a	H	H	a	b	H	a	b	b	b	H	H	H	b	a	b	H	H	b	H	H	b	H	H	b	H	a	a	a	H	b	H	H	a	a	H	H	a	b	a	a	H	H	H	H	H
SL4.0ch01.47524910	1	58.90304218	b	a	H	H	a	b	H	a	b	b	b	H	H	H	b	a	b	H	H	b	H	H	b	H	H	b	H	a	a	a	H	b	H	H	a	a	H	H	a	b	a	a	H	H	H	H	H
SL4.0ch01.47914500	1	61.05496822	b	a	H	H	H	b	H	a	b	b	b	H	H	H	b	a	b	H	H	b	H	H	b	H	H	b	H	a	a	a	H	b	H	H	a	a	H	H	a	b	a	H	H	H	H	a	H
SL4.0ch01.48175645	1	61.05496832	b	a	H	H	H	b	H	a	b	b	b	H	H	H	b	a	b	H	H	b	H	H	b	H	H	b	H	a	a	a	H	b	H	H	a	a	H	H	a	b	a	H	H	H	H	a	H
SL4.0ch01.48605913	1	61.05496842	b	a	H	H	H	b	H	a	b	b	b	H	H	H	b	a	b	H	H	b	H	H	b	H	H	b	H	a	a	a	H	b	H	H	a	a	H	H	a	b	a	H	H	H	H	a	H
SL4.0ch01.48866832	1	62.47692006	b	a	b	H	H	b	H	a	b	b	b	H	H	H	H	a	b	H	H	b	H	H	b	H	H	b	H	a	a	a	H	b	H	H	a	a	H	H	a	b	a	H	H	H	H	a	H
SL4.0ch01.49631139	1	62.47692016	b	a	b	H	H	b	H	a	b	b	b	H	H	H	H	a	b	H	H	b	H	H	b	H	H	b	H	a	a	a	H	b	H	H	a	a	H	H	a	b	a	H	H	H	H	a	H
SL4.0ch01.49786199	1	63.57388626	b	a	b	H	H	b	H	a	b	b	b	H	H	H	H	a	b	H	H	b	H	H	b	H	H	b	H	a	a	a	H	b	H	H	a	a	H	H	a	b	a	H	H	H	H	a	H
SL4.0ch01.49995026	1	63.57388636	b	a	b	H	H	b	H	a	b	b	b	H	H	H	H	a	b	H	H	b	H	H	b	H	H	b	H	a	a	a	H	b	H	H	a	a	H	H	a	b	a	H	H	H	H	a	H
SL4.0ch01.50204654	1	63.57388646	b	a	b	H	H	b	H	a	b	b	b	H	H	H	H	a	b	H	H	b	H	H	b	H	H	b	H	a	a	a	H	b	H	H	a	a	H	H	a	b	a	H	H	H	H	a	H
SL4.0ch01.50534744	1	64.11925613	H	a	b	H	H	b	H	a	b	b	b	H	H	H	H	a	b	H	H	b	H	H	b	H	H	b	H	a	a	a	H	b	H	H	a	a	H	H	a	b	a	H	H	H	H	a	H
SL4.0ch01.51488907	1	65.70365806	H	a	b	H	H	b	H	a	b	b	b	H	H	H	H	a	b	H	H	b	H	H	b	H	H	b	H	H	a	H	H	b	H	H	a	a	H	H	a	b	a	a	H	H	H	a	H
SL4.0ch01.51910656	1	65.70365816	H	a	b	H	H	b	H	a	b	b	b	H	H	H	H	a	b	H	H	b	H	H	b	H	H	b	H	H	a	H	H	b	H	H	a	a	H	H	a	b	a	a	H	H	H	a	H
SL4.0ch01.52147249	1	67.50425147	H	a	b	H	H	b	H	a	b	H	b	H	H	b	H	a	b	H	H	b	H	H	b	H	H	b	H	H	a	H	H	b	H	H	a	a	H	H	a	b	a	a	H	H	H	a	H
SL4.0ch01.54777218	1	68.36770838	H	a	b	H	H	b	H	a	b	H	b	H	H	b	H	a	b	H	H	b	H	H	b	H	H	b	H	H	a	H	H	b	H	H	a	a	H	H	a	b	a	a	H	H	H	a	H
SL4.0ch01.54892792	1	68.36770848	H	a	b	H	H	b	H	a	b	H	b	H	H	b	H	a	b	H	H	b	H	H	b	H	H	b	H	H	a	H	H	b	H	H	a	a	H	H	a	b	a	a	H	H	H	a	H
SL4.0ch01.55616021	1	69.55772816	H	a	b	H	H	b	b	a	b	H	b	H	H	b	H	a	b	H	H	b	H	H	b	H	H	b	H	H	a	H	H	b	H	H	a	a	H	H	a	b	a	a	H	H	H	a	H
SL4.0ch01.55651194	1	69.55772826	H	a	b	H	H	b	b	a	b	H	b	H	H	b	H	a	b	H	H	b	H	H	b	H	H	b	H	H	a	H	H	b	H	H	a	a	H	H	a	b	a	a	H	H	H	a	H
SL4.0ch01.56970789	1	71.17291437	H	a	b	H	H	b	b	a	b	H	b	H	H	b	b	a	b	H	H	b	H	H	b	H	H	b	H	H	a	H	H	b	H	H	a	H	a	H	a	b	a	a	H	H	H	a	H
SL4.0ch01.57606609	1	71.17291447	H	a	b	H	H	b	b	a	b	H	b	H	H	b	b	a	b	H	H	b	H	H	b	H	H	b	H	H	a	H	H	b	H	H	a	H	a	H	a	b	a	a	H	H	H	a	H
SL4.0ch01.58124278	1	71.17291457	H	a	b	H	H	b	b	a	b	H	b	H	H	b	b	a	b	H	H	b	H	H	b	H	H	b	H	H	a	H	H	b	H	H	a	H	a	H	a	b	a	a	H	H	H	a	H
SL4.0ch01.58471983	1	71.17291467	H	a	b	H	H	b	b	a	b	H	b	H	H	b	b	a	b	H	H	b	H	H	b	H	H	b	H	H	a	H	H	b	H	H	a	H	a	H	a	b	a	a	H	H	H	a	H
SL4.0ch01.58881595	1	71.17291477	H	a	b	H	H	b	b	a	b	H	b	H	H	b	b	a	b	H	H	b	H	H	b	H	H	b	H	H	a	H	H	b	H	H	a	H	a	H	a	b	a	a	H	H	H	a	H
SL4.0ch01.58979485	1	72.25366267	H	a	b	H	H	H	b	a	b	H	b	H	H	b	b	a	b	H	H	b	H	H	b	H	H	b	H	a	a	H	H	b	H	H	a	H	a	H	a	b	a	a	H	H	H	a	H
SL4.0ch01.59290213	1	72.25366277	H	a	b	H	H	H	b	a	b	H	b	H	H	b	b	a	b	H	H	b	H	H	b	H	H	b	H	a	a	H	H	b	H	H	a	H	a	H	a	b	a	a	H	H	H	a	H
SL4.0ch01.59522296	1	72.25366287	H	a	b	H	H	H	b	a	b	H	b	H	H	b	b	a	b	H	H	b	H	H	b	H	H	b	H	a	a	H	H	b	H	H	a	H	a	H	a	b	a	a	H	H	H	a	H
SL4.0ch01.59832380	1	72.25366297	H	a	b	H	H	H	b	a	b	H	b	H	H	b	b	a	b	H	H	b	H	H	b	H	H	b	H	a	a	H	H	b	H	H	a	H	a	H	a	b	a	a	H	H	H	a	H
SL4.0ch01.60404029	1	72.25366307	H	a	b	H	H	H	b	a	b	H	b	H	H	b	b	a	b	H	H	b	H	H	b	H	H	b	H	a	a	H	H	b	H	H	a	H	a	H	a	b	a	a	H	H	H	a	H
SL4.0ch01.60444059	1	72.25366317	H	a	b	H	H	H	b	a	b	H	b	H	H	b	b	a	b	H	H	b	H	H	b	H	H	b	H	a	a	H	H	b	H	H	a	H	a	H	a	b	a	a	H	H	H	a	H
SL4.0ch01.61154002	1	72.2536635	H	a	b	H	H	H	b	a	b	H	b	H	H	b	b	a	a	H	H	b	H	H	b	H	H	b	H	a	a	H	H	b	H	H	a	H	a	H	a	b	a	a	H	H	H	a	H
SL4.0ch01.61331108	1	72.2536636	H	a	b	H	H	H	b	a	b	H	b	H	H	b	b	a	b	H	H	b	H	H	b	H	H	b	H	a	a	H	H	b	H	H	a	H	a	H	a	b	a	a	H	H	H	a	H
SL4.0ch01.61936958	1	72.25366642	H	a	b	H	H	H	b	a	b	H	b	H	H	b	b	a	b	H	H	b	H	H	b	H	H	b	H	a	a	H	H	b	H	H	a	H	a	H	a	b	a	a	H	H	H	a	H
SL4.0ch01.62444327	1	72.46165146	H	a	b	H	H	H	b	a	b	H	b	H	H	b	b	a	b	H	H	b	H	H	b	H	H	b	H	a	a	H	H	b	H	H	a	H	a	H	a	b	a	a	H	H	H	a	H
SL4.0ch01.63072682	1	72.46165156	H	a	b	H	H	H	b	a	b	H	b	H	H	b	b	a	b	H	H	b	H	H	b	H	H	b	H	a	a	H	H	b	H	H	a	H	a	H	a	b	a	a	H	H	H	a	H
SL4.0ch01.65460458	1	73.21018445	H	a	b	H	H	H	b	a	b	H	b	H	H	b	b	a	b	H	H	b	H	H	b	H	H	b	H	a	a	H	H	b	H	H	a	H	a	H	a	b	a	a	H	H	H	a	H
SL4.0ch01.66586844	1	73.21018455	H	a	b	H	H	H	b	a	b	H	b	H	H	b	b	a	b	H	H	b	H	H	b	H	H	b	H	a	a	H	H	b	H	H	a	H	a	H	a	b	a	a	H	H	H	a	H
SL4.0ch01.67290567	1	73.74973612	H	a	b	H	H	H	b	a	b	H	b	H	H	b	b	a	b	H	H	b	H	H	b	H	H	b	H	a	a	H	H	b	H	H	a	H	a	H	a	b	a	a	H	H	H	a	H
SL4.0ch01.67295462	1	73.74973622	H	a	b	H	H	H	b	a	b	H	b	H	H	b	b	a	b	H	H	b	H	H	b	H	H	b	H	a	a	H	H	b	H	H	a	H	a	H	a	b	a	a	H	H	H	a	H
SL4.0ch01.67316577	1	73.74973632	H	a	b	H	H	H	b	a	b	H	b	H	H	b	b	a	b	H	H	b	H	H	b	H	H	b	H	a	a	H	H	b	H	H	a	H	a	H	a	b	a	a	H	H	H	a	H
SL4.0ch01.67337874	1	73.74973642	H	a	b	H	H	H	b	a	b	H	b	H	H	b	b	a	b	H	H	b	H	H	b	H	H	b	H	a	a	H	H	b	H	H	a	H	a	H	a	b	a	a	H	H	H	a	H
SL4.0ch01.67345080	1	73.74973652	H	a	b	H	H	H	b	a	b	H	b	H	H	b	b	a	b	H	H	b	H	H	b	H	H	b	H	a	a	H	H	b	H	H	a	H	a	H	a	b	a	a	H	H	H	a	H
SL4.0ch01.67357517	1	73.74973662	H	a	b	H	H	H	b	a	b	H	b	H	H	b	b	a	b	H	H	b	H	H	b	H	H	b	H	a	a	H	H	b	H	H	a	H	a	H	a	b	a	a	H	H	H	a	H
SL4.0ch01.67390874	1	73.74973672	H	a	b	H	H	H	b	a	b	H	b	H	H	b	b	a	b	H	H	b	H	H	b	H	H	b	H	a	a	H	H	b	H	H	a	H	a	H	a	b	a	a	H	H	H	a	H
SL4.0ch01.67395862	1	73.74973682	H	a	b	H	H	H	b	a	b	H	b	H	H	b	b	a	b	H	H	b	H	H	b	H	H	b	H	a	a	H	H	b	H	H	a	H	a	H	a	b	a	a	H	H	H	a	H
SL4.0ch01.67421526	1	73.74973692	H	a	b	H	H	H	b	a	b	H	b	H	H	b	b	a	b	H	H	b	H	H	b	H	H	b	H	a	a	H	H	b	H	H	a	H	a	H	a	b	a	a	H	H	H	a	H
SL4.0ch01.67432264	1	73.74973702	H	a	b	H	H	H	b	a	b	H	b	H	H	b	b	a	b	H	H	b	H	H	b	H	H	b	H	a	a	H	H	b	H	H	a	H	a	H	a	b	a	a	H	H	H	a	H
SL4.0ch01.67462589	1	73.74973712	H	a	b	H	H	H	b	a	b	H	b	H	H	b	b	a	b	H	H	b	H	H	b	H	H	b	H	a	a	H	H	b	H	H	a	H	a	H	a	b	a	a	H	H	H	a	H
SL4.0ch01.67476839	1	74.28872045	H	a	b	H	H	H	b	a	b	H	b	H	H	b	b	a	b	H	H	b	H	H	b	H	H	b	H	a	a	H	H	b	H	H	a	H	a	H	a	b	a	a	H	H	H	a	H
SL4.0ch01.67497313	1	74.28872055	H	a	b	H	H	H	b	a	b	H	b	H	H	b	b	a	b	H	H	b	H	H	b	H	H	b	H	a	a	H	H	b	H	H	a	H	a	H	a	b	a	a	H	H	H	a	H
SL4.0ch01.67565781	1	75.36938077	H	a	b	H	H	H	b	a	b	H	b	H	H	b	b	a	b	H	H	b	H	H	b	H	H	b	H	a	a	H	H	b	H	H	a	H	a	H	a	b	a	a	H	H	H	a	H
SL4.0ch01.67630995	1	75.36938087	H	a	b	H	H	H	b	a	b	H	b	H	H	b	b	a	b	H	H	b	H	H	b	H	H	b	H	a	a	H	H	b	H	H	a	H	a	H	a	b	a	a	H	H	H	a	H
SL4.0ch01.67672149	1	75.36938097	H	a	b	H	H	H	b	a	b	H	b	H	H	b	b	a	b	H	H	b	H	H	b	H	H	b	H	a	a	H	H	b	H	H	a	H	a	H	a	b	a	a	H	H	H	a	H
SL4.0ch01.67677690	1	75.90835089	H	a	b	H	H	H	b	a	b	H	b	H	H	b	b	a	b	H	H	b	H	H	b	H	H	b	H	a	a	H	H	b	H	H	a	H	a	H	a	b	a	a	H	H	H	a	H
SL4.0ch01.67699596	1	75.90835099	H	a	b	H	H	H	b	a	b	H	b	H	H	b	b	a	b	H	H	b	H	H	b	H	H	b	H	a	a	H	H	b	H	H	a	H	a	H	a	b	a	a	H	H	H	a	H
SL4.0ch01.67706161	1	75.90835109	H	a	b	H	H	H	b	a	b	H	b	H	H	b	b	a	b	H	H	b	H	H	b	H	H	b	H	a	a	H	H	b	H	H	a	H	a	H	a	b	a	a	H	H	H	a	H
SL4.0ch01.67740383	1	75.90835119	H	a	b	H	H	H	b	a	b	H	b	H	H	b	b	a	b	H	H	b	H	H	b	H	H	b	H	a	a	H	H	b	H	H	a	H	a	H	a	b	a	a	H	H	H	a	H
SL4.0ch01.67818349	1	76.98904782	H	a	b	H	H	H	b	a	b	H	H	H	a	b	b	a	b	H	H	b	H	H	b	H	H	b	H	a	a	H	H	b	b	H	a	H	a	H	a	b	a	a	H	H	H	a	H
SL4.0ch01.67834840	1	76.98904792	H	a	b	H	H	H	b	a	b	H	H	H	a	b	b	a	b	H	H	b	H	H	b	H	H	b	H	a	a	H	H	b	b	H	a	H	a	H	a	b	a	a	H	H	H	a	H
SL4.0ch01.67891398	1	76.98904802	H	a	b	H	H	H	b	a	b	H	H	H	a	b	b	a	b	H	H	b	H	H	b	H	H	b	H	a	a	H	H	b	b	H	a	H	a	H	a	b	a	a	H	H	H	a	H
SL4.0ch01.67901273	1	77.52799293	H	a	b	H	H	H	b	a	b	H	H	H	a	b	b	a	b	H	H	b	H	H	b	H	H	b	H	a	a	H	H	b	b	H	a	H	a	H	a	b	a	a	H	H	H	a	H
SL4.0ch01.67907396	1	77.52799303	H	a	b	H	H	H	b	a	b	H	H	H	a	b	b	a	b	H	H	b	H	H	b	H	H	b	H	a	a	H	H	b	b	H	a	H	a	H	a	b	a	a	H	H	H	a	H
SL4.0ch01.67933524	1	78.0668838	H	a	b	H	H	H	b	a	b	H	H	H	a	b	b	a	b	H	H	b	H	H	b	H	H	b	H	a	a	H	H	b	b	H	a	H	a	H	a	b	a	a	H	H	H	a	H
SL4.0ch01.67935275	1	78.0668839	H	a	b	H	H	H	b	a	b	H	H	H	a	b	b	a	b	H	H	b	H	H	b	H	H	b	H	a	a	H	H	b	b	H	a	H	a	H	a	b	a	a	H	H	H	a	H
SL4.0ch01.68038030	1	78.066884	H	a	b	H	H	H	b	a	b	H	H	H	a	b	b	a	b	H	H	b	H	H	b	H	H	b	H	a	a	H	H	b	b	H	a	H	a	H	a	b	a	a	H	H	H	a	H
SL4.0ch01.68071854	1	78.0668841	H	a	b	H	H	H	b	a	b	H	H	H	a	b	b	a	b	H	H	b	H	H	b	H	H	b	H	a	a	H	H	b	b	H	a	H	a	H	a	b	a	a	H	H	H	a	H
SL4.0ch01.68115974	1	79.36329308	H	a	b	H	H	H	b	a	b	H	H	H	a	b	b	a	b	H	H	H	H	H	b	H	H	b	H	a	a	H	H	H	b	H	a	H	a	H	a	b	a	a	H	H	H	a	H
SL4.0ch01.68132430	1	79.36329318	H	a	b	H	H	H	b	a	b	H	H	H	a	b	b	a	b	H	H	H	H	H	b	H	H	b	H	a	a	H	H	H	b	H	a	H	a	H	a	b	a	a	H	H	H	a	H
SL4.0ch01.68154681	1	79.36329328	H	a	b	H	H	H	b	a	b	H	H	H	a	b	b	a	b	H	H	H	H	H	b	H	H	b	H	a	a	H	H	H	b	H	a	H	a	H	a	b	a	a	H	H	H	a	H
SL4.0ch01.68249991	1	80.16390835	H	a	b	H	H	H	b	a	b	H	H	H	a	b	b	H	b	H	H	H	H	H	b	H	H	b	H	a	a	H	H	H	b	H	a	H	a	H	a	b	a	a	H	H	H	a	H
SL4.0ch01.68317269	1	80.16390845	H	a	b	H	H	H	b	a	b	H	H	H	a	b	b	H	b	H	H	H	H	H	b	H	H	b	H	a	a	H	H	H	b	H	a	H	a	H	a	b	a	a	H	H	H	a	H
SL4.0ch01.68331580	1	81.34059192	H	a	b	H	H	H	b	a	b	H	H	H	a	b	b	H	b	H	H	H	H	H	b	H	H	b	H	a	a	H	H	H	b	H	a	H	a	H	a	b	a	a	H	H	H	a	H
SL4.0ch01.68384387	1	81.34059202	H	a	b	H	H	H	b	a	b	H	H	H	a	b	b	H	b	H	H	H	H	H	b	H	H	b	H	a	a	H	H	H	b	H	a	H	a	H	a	b	a	a	H	H	H	a	H
SL4.0ch01.68419795	1	82.69576185	H	a	b	H	H	H	b	a	b	H	H	H	a	b	b	H	b	H	H	H	H	H	b	H	H	b	H	a	a	H	H	H	b	H	a	H	a	H	a	b	a	a	H	H	H	a	H
SL4.0ch01.68457288	1	82.69576195	H	a	b	H	H	H	b	a	b	H	H	H	a	b	b	H	b	H	H	H	H	H	b	H	H	b	H	a	a	H	H	H	b	H	a	H	a	H	a	b	a	a	H	H	H	a	H
SL4.0ch01.68478973	1	82.69576205	H	a	b	H	H	H	b	a	b	H	H	H	a	b	b	H	b	H	H	H	H	H	b	H	H	b	H	a	a	H	H	H	b	H	a	H	a	H	a	b	a	a	H	H	H	a	H
SL4.0ch01.68486743	1	82.69576215	H	a	b	H	H	H	b	a	b	H	H	H	a	b	b	H	b	H	H	H	H	H	b	H	H	b	H	a	a	H	H	H	b	H	a	H	a	H	a	b	a	a	H	H	H	a	H
SL4.0ch01.68504277	1	82.69576225	H	a	b	H	H	H	b	a	b	H	H	H	a	b	b	H	b	H	H	H	H	H	b	H	H	b	H	a	a	H	H	H	b	H	a	H	a	H	a	b	a	a	H	H	H	a	H
SL4.0ch01.68519197	1	83.75530694	H	a	b	H	H	H	b	a	b	H	H	H	a	b	b	H	b	H	H	H	H	H	b	H	H	b	H	a	a	H	H	H	b	H	a	H	a	H	a	b	a	a	H	H	H	a	H
SL4.0ch01.68536307	1	83.75530704	H	a	b	H	H	H	b	a	b	H	H	H	a	b	b	H	b	H	H	H	H	H	b	H	H	b	H	a	a	H	H	H	b	H	a	H	a	H	a	b	a	a	H	H	H	a	H
SL4.0ch01.68545400	1	84.48986977	H	a	b	H	H	H	b	a	b	H	H	H	a	b	b	H	b	a	H	H	H	H	b	H	H	b	H	a	a	H	H	H	b	H	a	H	a	H	a	b	a	a	H	H	H	a	H
SL4.0ch01.68561152	1	84.48986987	H	a	b	H	H	H	b	a	b	H	H	H	a	b	b	H	b	a	H	H	H	H	b	H	H	b	H	a	a	H	H	H	b	H	a	H	a	H	a	b	a	a	H	H	H	a	H
SL4.0ch01.68577981	1	86.72539457	H	a	b	H	H	H	b	a	b	H	H	H	a	b	b	H	b	a	H	H	b	H	b	H	H	b	H	a	a	H	H	H	b	H	a	H	a	H	a	b	a	a	H	H	H	a	H
SL4.0ch01.68611239	1	86.72539467	H	a	b	H	H	H	b	a	b	H	H	H	a	b	b	H	b	a	H	H	b	H	b	H	H	b	H	a	a	H	H	H	b	H	a	H	a	H	a	b	a	a	H	H	H	a	H
SL4.0ch01.68654954	1	86.72539477	H	a	b	H	H	H	b	a	b	H	H	H	a	b	b	H	b	a	H	H	b	H	b	H	H	b	H	a	a	H	H	H	b	H	a	H	a	H	a	b	a	a	H	H	H	a	H
SL4.0ch01.68655985	1	86.72539487	H	a	b	H	H	H	b	a	b	H	H	H	a	b	b	H	b	a	H	H	b	H	b	H	H	b	H	a	a	H	H	H	b	H	a	H	a	H	a	b	a	a	H	H	H	a	H
SL4.0ch01.68690376	1	88.34967826	H	a	b	H	H	H	b	a	b	H	H	H	a	b	b	H	b	H	H	H	b	H	b	H	H	b	H	a	a	H	H	H	b	H	a	H	a	H	a	b	a	a	H	H	H	a	H
SL4.0ch01.68696528	1	88.34967836	H	a	b	H	H	H	b	a	b	H	H	H	a	b	b	H	b	H	H	H	b	H	b	H	H	b	H	a	a	H	H	H	b	H	a	H	a	H	a	b	a	a	H	H	H	a	H
SL4.0ch01.68728129	1	88.88876802	H	a	b	H	H	H	b	a	b	H	H	H	a	b	b	H	b	H	H	H	b	H	b	H	H	b	H	a	a	H	H	H	b	H	a	H	a	H	a	b	a	a	H	H	H	a	H
SL4.0ch01.68746136	1	89.42785768	H	a	b	H	H	H	b	a	b	H	H	H	a	b	b	H	b	H	H	H	b	a	b	H	H	b	H	a	a	H	H	H	b	H	a	H	a	H	a	b	a	a	H	H	H	a	H
SL4.0ch01.68777584	1	89.42785778	H	a	b	H	H	H	b	a	b	H	H	H	a	b	b	H	b	H	H	H	b	a	b	H	H	b	H	a	a	H	H	H	b	H	a	H	a	H	a	b	a	a	H	H	H	a	H
SL4.0ch01.68814730	1	91.05282957	H	a	b	H	H	H	b	a	b	H	H	H	a	b	b	H	b	H	H	H	b	a	b	H	H	b	H	a	a	H	H	H	b	H	a	H	a	H	a	b	a	a	H	H	H	a	H
SL4.0ch01.68872102	1	91.05282967	H	a	b	H	H	H	b	a	b	H	H	H	a	b	b	H	b	H	H	H	b	a	b	H	H	b	H	a	a	H	H	H	b	H	a	H	a	H	a	b	a	a	H	H	H	a	H
SL4.0ch01.68875210	1	91.05282977	H	a	b	H	H	H	b	a	b	H	H	H	a	b	b	H	b	H	H	H	b	a	b	H	H	b	H	a	a	H	H	H	b	H	a	H	a	H	a	b	a	a	H	H	H	a	H
SL4.0ch01.68907013	1	91.05282987	H	a	b	H	H	H	b	a	b	H	H	H	a	b	b	H	b	H	H	H	b	a	b	H	H	b	H	a	a	H	H	H	b	H	a	H	a	H	a	b	a	a	H	H	H	a	H
SL4.0ch01.68961380	1	91.05282997	H	a	b	H	H	H	b	a	b	H	H	H	a	b	b	H	b	H	H	H	b	a	b	H	H	b	H	a	a	H	H	H	b	H	a	H	a	H	a	b	a	a	H	H	H	a	H
SL4.0ch01.68987374	1	91.05283007	H	a	b	H	H	H	b	a	b	H	H	H	a	b	b	H	b	H	H	H	b	a	b	H	H	b	H	a	a	H	H	H	b	H	a	H	a	H	a	b	a	a	H	H	H	a	H
SL4.0ch01.69019741	1	91.05283017	H	a	b	H	H	H	b	a	b	H	H	H	a	b	b	H	b	H	H	H	b	a	b	H	H	b	H	a	a	H	H	H	b	H	a	H	a	H	a	b	a	a	H	H	H	a	H
SL4.0ch01.69026919	1	91.05283027	H	a	b	H	H	H	b	a	b	H	H	H	a	b	b	H	b	H	H	H	b	a	b	H	H	b	H	a	a	H	H	H	b	H	a	H	a	H	a	b	a	a	H	H	H	a	H
SL4.0ch01.69051042	1	91.59174806	H	a	b	H	H	H	b	a	b	H	H	H	a	b	b	H	b	H	H	H	b	a	b	H	H	b	H	a	a	H	H	H	b	H	a	H	a	H	a	b	a	a	H	H	H	a	H
SL4.0ch01.69068249	1	91.59174816	H	a	b	H	H	H	b	a	b	H	H	H	a	b	b	H	b	H	H	H	b	a	b	H	H	b	H	a	a	H	H	H	b	H	a	H	a	H	a	b	a	a	H	H	H	a	H
SL4.0ch01.69154085	1	92.51768953	H	a	b	H	H	H	b	H	H	H	H	H	a	b	H	H	b	H	H	H	b	a	b	H	H	b	H	a	a	H	H	H	b	H	a	H	a	H	a	b	a	a	H	H	H	H	H
SL4.0ch01.69162755	1	92.51768963	H	a	b	H	H	H	b	H	H	H	H	H	a	b	H	H	b	H	H	H	b	a	b	H	H	b	H	a	a	H	H	H	b	H	a	H	a	H	a	b	a	a	H	H	H	H	H
SL4.0ch01.69226534	1	92.51768973	H	a	b	H	H	H	b	H	H	H	H	H	a	b	H	H	b	H	H	H	b	a	b	H	H	b	H	a	a	H	H	H	b	H	a	H	a	H	a	b	a	a	H	H	H	H	H
SL4.0ch01.69262597	1	92.51768983	H	a	b	H	H	H	b	H	H	H	H	H	a	b	H	H	b	H	H	H	b	a	b	H	H	b	H	a	a	H	H	H	b	H	a	H	a	H	a	b	a	a	H	H	H	H	H
SL4.0ch01.69320416	1	92.51768993	H	a	b	H	H	H	b	H	H	H	H	H	a	b	H	H	b	H	H	H	b	a	b	H	H	b	H	a	a	H	H	H	b	H	a	H	a	H	a	b	a	a	H	H	H	H	H
SL4.0ch01.69339011	1	94.16900632	H	a	b	H	H	H	b	H	H	H	H	H	a	b	H	H	H	H	H	H	b	a	b	H	H	b	H	a	a	H	H	H	b	H	a	H	a	H	a	b	a	a	H	H	H	H	H
SL4.0ch01.69446203	1	94.16900642	H	a	b	H	H	H	b	H	H	H	H	H	a	b	H	H	H	H	H	H	b	a	b	H	H	b	H	a	a	H	H	H	b	H	a	H	a	H	a	b	a	a	H	H	H	H	H
SL4.0ch01.69504661	1	95.61219208	H	a	b	H	H	H	b	H	H	H	H	H	a	b	H	H	H	H	H	H	b	a	b	H	H	b	H	a	H	H	H	H	H	H	a	H	a	H	a	b	a	a	H	H	H	H	H
SL4.0ch01.69521715	1	95.61219218	H	a	b	H	H	H	b	H	H	H	H	H	a	b	H	H	H	H	H	H	b	a	b	H	H	b	H	a	H	H	H	H	H	H	a	H	a	H	a	b	a	a	H	H	H	H	H
SL4.0ch01.69536168	1	96.32937994	H	a	b	H	H	H	b	H	H	H	H	H	a	b	H	H	H	H	H	H	b	a	b	a	H	b	H	a	H	H	H	H	H	H	a	H	a	H	a	b	a	a	H	H	H	H	H
SL4.0ch01.69582223	1	96.32938004	H	a	b	H	H	H	b	H	H	H	H	H	a	b	H	H	H	H	H	H	b	a	b	a	H	b	H	a	H	H	H	H	H	H	a	H	a	H	a	b	a	a	H	H	H	H	H
SL4.0ch01.69650769	1	96.32938014	H	a	b	H	H	H	b	H	H	H	H	H	a	b	H	H	H	H	H	H	b	a	b	a	H	b	H	a	H	H	H	H	H	H	a	H	a	H	a	b	a	a	H	H	H	H	H
SL4.0ch01.69724291	1	97.54100733	H	a	b	H	H	H	b	H	H	H	H	H	a	b	H	H	H	H	H	H	b	a	b	a	H	b	H	a	H	H	H	H	H	H	a	a	a	H	a	b	a	a	H	H	H	H	H
SL4.0ch01.69810871	1	97.54100743	H	a	b	H	H	H	b	H	H	H	H	H	a	b	H	H	H	H	H	H	b	a	b	a	H	b	H	a	H	H	H	H	H	H	a	a	a	H	a	b	a	a	H	H	H	H	H
SL4.0ch01.70141561	1	97.54100753	H	a	b	H	H	H	b	H	H	H	H	H	a	b	H	H	H	H	H	H	b	a	b	a	H	b	H	a	H	H	H	H	H	H	a	a	a	H	a	b	a	a	H	H	H	H	H
SL4.0ch01.70235044	1	97.54100763	H	a	b	H	H	H	b	H	H	H	H	H	a	b	H	H	H	H	H	H	b	a	b	a	H	b	H	a	H	H	H	H	H	H	a	a	a	H	a	b	a	a	H	H	H	H	H
SL4.0ch01.70297637	1	97.54100773	H	a	b	H	H	H	b	H	H	H	H	H	a	b	H	H	H	H	H	H	b	a	b	a	H	b	H	a	H	H	H	H	H	H	a	a	a	H	a	b	a	a	H	H	H	H	H
SL4.0ch01.70358983	1	97.54100783	H	a	b	H	H	H	b	H	H	H	H	H	a	b	H	H	H	H	H	H	b	a	b	a	H	b	H	a	H	H	H	H	H	H	a	a	a	H	a	b	a	a	H	H	H	H	H
SL4.0ch01.70740167	1	98.28474218	H	a	b	H	H	H	b	H	H	H	H	H	a	b	H	H	H	H	H	H	b	a	b	a	H	b	H	a	H	H	H	H	H	H	a	a	a	H	a	b	a	a	H	H	H	H	H
SL4.0ch01.71177818	1	101.4462268	H	a	b	H	H	a	b	H	H	H	H	H	a	b	H	H	H	H	H	H	b	a	b	a	H	b	H	a	b	H	H	H	H	H	a	a	a	H	a	b	a	a	H	H	H	a	H
SL4.0ch01.71222872	1	101.4462269	H	a	b	H	H	a	b	H	H	H	H	H	a	b	H	H	H	H	H	H	b	a	b	a	H	b	H	a	b	H	H	H	H	H	a	a	a	H	a	b	a	a	H	H	H	a	H
SL4.0ch01.71255893	1	102.1165395	H	a	b	H	H	a	b	H	H	H	H	H	a	b	H	H	H	H	H	H	b	a	b	a	H	b	H	a	b	H	H	H	H	H	a	a	H	H	a	b	a	a	H	H	H	a	H
SL4.0ch01.71296165	1	102.7581098	H	a	b	H	H	a	b	H	H	H	H	H	a	b	H	H	H	H	H	H	b	a	b	a	H	b	H	a	b	H	H	H	H	H	a	a	H	H	a	b	a	a	H	H	H	a	H
SL4.0ch01.71316981	1	105.8420184	H	a	b	H	H	a	H	H	H	H	H	b	a	b	H	H	H	H	H	H	b	a	b	a	H	b	H	a	b	H	H	H	H	H	H	a	H	H	a	b	a	a	a	H	H	a	H
SL4.0ch01.71368804	1	107.3147938	H	a	b	H	H	a	H	H	H	H	H	b	a	H	H	H	H	H	H	H	b	a	b	a	H	b	H	a	b	H	H	H	H	H	H	a	H	H	a	b	a	a	a	H	H	a	a
SL4.0ch01.71381451	1	107.3147939	H	a	b	H	H	a	H	H	H	H	H	b	a	H	H	H	H	H	H	H	b	a	b	a	H	b	H	a	b	H	H	H	H	H	H	a	H	H	a	b	a	a	a	H	H	a	a
SL4.0ch01.72258743	1	110.180719	H	a	b	H	H	a	H	H	H	H	H	b	a	H	H	H	H	H	H	H	b	a	b	a	H	b	H	a	b	H	H	H	H	H	H	a	a	H	a	b	a	a	a	H	H	a	a
SL4.0ch01.78280251	1	149.8347525	H	H	b	H	H	H	a	H	a	H	H	b	H	b	H	H	a	H	a	a	b	H	b	H	H	b	H	H	H	H	a	H	a	H	H	H	H	H	b	H	H	a	H	a	H	H	a
SL4.0ch01.78428399	1	149.8347526	H	H	b	H	H	H	a	H	a	H	H	b	H	b	H	H	a	H	a	a	b	H	b	H	H	b	H	H	H	H	a	H	a	H	H	H	H	H	b	H	H	a	H	a	H	H	a
SL4.0ch01.78436440	1	150.534572	H	H	b	H	H	H	a	H	a	H	H	b	H	b	H	H	a	H	a	a	b	b	b	H	H	b	H	H	H	H	H	H	a	H	H	H	H	H	b	H	H	a	H	a	H	H	a
SL4.0ch01.78719179	1	153.3317249	H	H	b	H	H	H	a	H	a	H	H	b	H	b	a	H	a	H	a	a	b	b	H	H	H	b	H	H	H	H	H	H	a	H	H	a	H	H	b	H	H	a	H	a	H	H	a
SL4.0ch01.78796630	1	153.331725	H	H	b	H	H	H	a	H	a	H	H	b	H	b	a	H	a	H	a	a	b	b	H	H	H	b	H	H	H	H	H	H	a	H	H	a	H	H	b	H	H	a	H	a	H	H	a
SL4.0ch01.79015079	1	154.5211097	H	H	b	H	H	H	a	H	a	H	H	b	H	b	a	H	a	H	a	a	b	b	H	H	H	b	H	H	H	H	H	H	a	H	H	a	H	H	b	H	H	a	H	a	H	H	a
SL4.0ch01.79065641	1	154.5211098	H	H	b	H	H	H	a	H	a	H	H	b	H	b	a	H	a	H	a	a	b	b	H	H	H	b	H	H	H	H	H	H	a	H	H	a	H	H	b	H	H	a	H	a	H	H	a
SL4.0ch01.81708849	1	166.5386596	H	H	b	H	b	H	a	H	a	a	H	H	a	b	a	H	a	H	a	a	b	H	H	H	H	b	H	H	H	H	b	H	a	H	H	a	H	H	b	H	H	a	H	a	H	H	a
SL4.0ch01.83117932	1	175.3359882	H	H	H	H	b	H	H	H	H	H	H	H	H	b	a	H	a	H	a	a	b	H	H	H	H	b	H	H	H	H	b	H	a	b	H	a	H	H	b	H	a	a	H	a	H	H	a
SL4.0ch01.83165247	1	176.8394745	H	H	H	H	b	H	H	H	H	H	H	H	H	b	a	H	a	H	a	a	b	H	H	H	H	b	H	H	H	H	b	H	a	b	H	a	H	H	b	H	a	a	H	a	H	H	a
SL4.0ch01.83301293	1	176.8394746	H	H	H	H	b	H	H	H	H	H	H	H	H	b	a	H	a	H	a	a	b	H	H	H	H	b	H	H	H	H	b	H	a	b	H	a	H	H	b	H	a	a	H	a	H	H	a
SL4.0ch01.84349540	1	182.3767255	H	H	H	H	b	H	b	H	H	H	H	H	H	b	a	H	a	H	a	a	b	H	b	H	H	b	H	H	H	H	b	H	a	b	H	a	H	H	b	H	a	a	H	a	H	H	a
SL4.0ch01.84636057	1	183.347687	H	H	H	H	b	H	b	H	H	H	H	H	H	b	a	H	a	H	a	a	b	H	b	H	H	b	H	H	H	H	b	H	a	b	H	a	H	H	b	H	a	a	H	a	H	H	a
SL4.0ch01.85662369	1	209.6707307	a	a	H	a	b	b	b	H	H	a	H	H	H	b	a	H	a	H	a	a	b	H	b	H	H	H	b	H	H	H	H	H	H	b	b	H	H	b	b	H	H	a	H	a	H	a	a
SL4.0ch01.86304160	1	210.5143842	a	a	H	a	b	b	b	H	H	a	H	H	H	b	a	H	a	H	a	a	b	H	b	H	H	H	b	H	H	H	H	H	H	b	b	H	H	b	b	H	H	a	H	a	H	a	a
SL4.0ch01.86365786	1	210.5143843	a	a	H	a	b	b	b	H	H	a	H	H	H	b	a	H	a	H	a	a	b	H	b	H	H	H	b	H	H	H	H	H	H	b	b	H	H	b	b	H	H	a	H	a	H	a	a
SL4.0ch01.86381798	1	210.5143844	a	a	H	a	b	b	b	H	H	a	H	H	H	b	a	H	a	H	a	a	b	H	b	H	H	H	b	H	H	H	H	H	H	b	b	H	H	b	b	H	H	a	H	a	H	a	a
SL4.0ch01.86427637	1	211.5993081	a	a	H	a	b	b	b	H	H	a	H	H	H	b	a	H	a	H	a	a	b	H	b	H	H	H	b	H	H	H	a	H	H	b	b	H	H	b	b	H	H	a	H	a	H	a	a
SL4.0ch01.86453792	1	211.5993082	a	a	H	a	b	b	b	H	H	a	H	H	H	b	a	H	a	H	a	a	b	H	b	H	H	H	b	H	H	H	a	H	H	b	b	H	H	b	b	H	H	a	H	a	H	a	a
SL4.0ch01.86479905	1	211.5993083	a	a	H	a	b	b	b	H	H	a	H	H	H	b	a	H	a	H	a	a	b	H	b	H	H	H	b	H	H	H	a	H	H	b	b	H	H	b	b	H	H	a	H	a	H	a	a
SL4.0ch01.86585763	1	211.5993084	a	a	H	a	b	b	b	H	H	a	H	H	H	b	a	H	a	H	a	a	b	H	b	H	H	H	b	H	H	H	a	H	H	b	b	H	H	b	b	H	H	a	H	a	H	a	a
SL4.0ch01.86596061	1	211.5993085	a	a	H	a	b	b	b	H	H	a	H	H	H	b	a	H	a	H	a	a	b	H	b	H	H	H	b	H	H	H	a	H	H	b	b	H	H	b	b	H	H	a	H	a	H	a	a
SL4.0ch01.86638070	1	211.5993086	a	a	H	a	b	b	b	H	H	a	H	H	H	b	a	H	a	H	a	a	b	H	b	H	H	H	b	H	H	H	a	H	H	b	b	H	H	b	b	H	H	a	H	a	H	a	a
SL4.0ch01.86810012	1	212.6771956	a	a	H	a	b	b	H	H	H	a	H	H	H	b	a	H	a	H	a	a	b	H	b	H	H	H	b	H	H	H	a	H	H	b	b	H	H	b	b	H	b	a	H	a	H	a	a
SL4.0ch01.87024044	1	212.6771957	a	a	H	a	b	b	H	H	H	a	H	H	H	b	a	H	a	H	a	a	b	H	b	H	H	H	b	H	H	H	a	H	H	b	b	H	H	b	b	H	b	a	H	a	H	a	a
SL4.0ch01.87027785	1	212.6771958	a	a	H	a	b	b	H	H	H	a	H	H	H	b	a	H	a	H	a	a	b	H	b	H	H	H	b	H	H	H	a	H	H	b	b	H	H	b	b	H	b	a	H	a	H	a	a
SL4.0ch01.87042102	1	213.2154808	a	a	H	a	b	b	H	H	H	a	H	H	H	b	a	H	a	H	a	a	b	H	b	H	H	H	b	H	H	H	a	H	H	b	b	H	H	b	b	H	b	a	H	a	b	a	a
SL4.0ch01.87063200	1	213.2154809	a	a	H	a	b	b	H	H	H	a	H	H	H	b	a	H	a	H	a	a	b	H	b	H	H	H	b	H	H	H	a	H	H	b	b	H	H	b	b	H	b	a	H	a	b	a	a
SL4.0ch01.87071388	1	213.215481	a	a	H	a	b	b	H	H	H	a	H	H	H	b	a	H	a	H	a	a	b	H	b	H	H	H	b	H	H	H	a	H	H	b	b	H	H	b	b	H	b	a	H	a	b	a	a
SL4.0ch01.87088898	1	213.2154811	a	a	H	a	b	b	H	H	H	a	H	H	H	b	a	H	a	H	a	a	b	H	b	H	H	H	b	H	H	H	a	H	H	b	b	H	H	b	b	H	b	a	H	a	b	a	a
SL4.0ch01.87112407	1	213.2154812	a	a	H	a	b	b	H	H	H	a	H	H	H	b	a	H	a	H	a	a	b	H	b	H	H	H	b	H	H	H	a	H	H	b	b	H	H	b	b	H	b	a	H	a	b	a	a
SL4.0ch01.87117696	1	213.2154813	a	a	H	a	b	b	H	H	H	a	H	H	H	b	a	H	a	H	a	a	b	H	b	H	H	H	b	H	H	H	a	H	H	b	b	H	H	b	b	H	b	a	H	a	b	a	a
SL4.0ch01.87159115	1	213.7537977	a	a	H	a	b	b	H	H	H	a	H	H	H	b	a	H	a	H	a	a	b	H	b	H	H	H	b	H	H	H	a	H	H	b	b	H	H	b	b	H	b	a	H	a	b	a	a
SL4.0ch01.87167964	1	213.7537978	a	a	H	a	b	b	H	H	H	a	H	H	H	b	a	H	a	H	a	a	b	H	b	H	H	H	b	H	H	H	a	H	H	b	b	H	H	b	b	H	b	a	H	a	b	a	a
SL4.0ch01.87213317	1	213.7537979	a	a	H	a	b	b	H	H	H	a	H	H	H	b	a	H	a	H	a	a	b	H	b	H	H	H	b	H	H	H	a	H	H	b	b	H	H	b	b	H	b	a	H	a	b	a	a
SL4.0ch01.87216136	1	214.2921322	a	a	H	a	b	b	H	H	H	a	H	H	H	b	a	H	a	H	a	a	b	H	b	H	H	H	b	H	H	H	a	H	H	b	b	H	H	b	b	H	b	a	H	a	b	a	a
SL4.0ch01.87479778	1	214.2921323	a	a	H	a	b	b	H	H	H	a	H	H	H	b	a	H	a	H	a	a	b	H	b	H	H	H	b	H	H	H	a	H	H	b	b	H	H	b	b	H	b	a	H	a	b	a	a
SL4.0ch01.87503559	1	214.2921324	a	a	H	a	b	b	H	H	H	a	H	H	H	b	a	H	a	H	a	a	b	H	b	H	H	H	b	H	H	H	a	H	H	b	b	H	H	b	b	H	b	a	H	a	b	a	a
SL4.0ch01.87639913	1	216.8559862	a	a	H	a	b	b	H	H	H	H	a	H	H	b	a	H	a	H	a	a	b	H	H	b	H	H	b	H	H	H	a	H	H	b	b	H	H	b	b	H	H	a	H	a	b	a	a
SL4.0ch01.88153999	1	216.8559863	a	a	H	a	b	b	H	H	H	H	a	H	H	b	a	H	a	H	a	a	b	H	H	b	H	H	b	H	H	H	a	H	H	b	b	H	H	b	b	H	H	a	H	a	b	a	a
SL4.0ch01.88377647	1	217.4089383	a	a	H	a	b	b	H	H	H	H	a	H	H	b	a	H	a	H	a	a	b	H	H	b	H	H	b	H	H	H	a	H	H	b	b	H	H	b	b	H	H	a	H	a	b	a	a
SL4.0ch01.88455064	1	217.4089384	a	a	H	a	b	b	H	H	H	H	a	H	H	b	a	H	a	H	a	a	b	H	H	b	H	H	b	H	H	H	a	H	H	b	b	H	H	b	b	H	H	a	H	a	b	a	a
SL4.0ch01.88555863	1	219.0298594	a	a	a	a	b	b	H	H	H	H	a	H	H	b	a	H	a	H	a	a	b	H	H	b	b	H	H	H	H	H	a	H	H	b	b	H	H	b	b	H	H	a	H	a	H	a	a
SL4.0ch01.88565222	1	219.6938185	a	a	a	a	b	b	H	H	H	H	a	H	H	b	a	H	a	H	a	a	b	H	H	b	b	H	H	H	H	H	a	H	H	b	b	H	H	b	b	H	H	a	H	a	H	a	a
SL4.0ch01.88577950	1	220.2319408	H	a	a	a	b	b	H	b	H	H	a	H	H	b	a	H	a	H	a	a	b	H	H	b	b	H	H	H	H	H	a	H	H	b	b	H	H	b	b	H	H	a	H	a	H	a	a
SL4.0ch01.88586741	1	220.2319409	H	a	a	a	b	b	H	b	H	H	a	H	H	b	a	H	a	H	a	a	b	H	H	b	b	H	H	H	H	H	a	H	H	b	b	H	H	b	b	H	H	a	H	a	H	a	a
SL4.0ch01.88596153	1	221.3094653	H	a	a	a	b	b	H	b	H	H	a	H	H	b	a	H	a	H	a	a	b	H	H	b	b	H	H	H	H	H	a	H	H	b	b	H	H	b	b	H	H	a	H	a	H	a	a
SL4.0ch01.88605997	1	221.3094654	H	a	a	a	b	b	H	b	H	H	a	H	H	b	a	H	a	H	a	a	b	H	H	b	b	H	H	H	H	H	a	H	H	b	b	H	H	b	b	H	H	a	H	a	H	a	a
SL4.0ch01.88635612	1	221.3094655	H	a	a	a	b	b	H	b	H	H	a	H	H	b	a	H	a	H	a	a	b	H	H	b	b	H	H	H	H	H	a	H	H	b	b	H	H	b	b	H	H	a	H	a	H	a	a
SL4.0ch01.88650857	1	222.3869215	H	a	a	a	b	b	H	b	H	H	a	H	H	b	a	H	a	H	a	a	b	H	H	b	b	H	H	H	H	H	a	H	H	b	b	H	H	H	b	H	H	a	H	a	H	a	a
SL4.0ch01.88655740	1	222.3869216	H	a	a	a	b	b	H	b	H	H	a	H	H	b	a	H	a	H	a	a	b	H	H	b	b	H	H	H	H	H	a	H	H	b	b	H	H	H	b	H	H	a	H	a	H	a	a
SL4.0ch01.88667409	1	222.3869217	H	a	a	a	b	b	H	b	H	H	a	H	H	b	a	H	a	H	a	a	b	H	H	b	b	H	H	H	H	H	a	H	H	b	b	H	H	H	b	H	H	a	H	a	H	a	a
SL4.0ch01.88675076	1	222.3869218	H	a	a	a	b	b	H	b	H	H	a	H	H	b	a	H	a	H	a	a	b	H	H	b	b	H	H	H	H	H	a	H	H	b	b	H	H	H	b	H	H	a	H	a	H	a	a
SL4.0ch01.88688785	1	222.3869219	H	a	a	a	b	b	H	b	H	H	a	H	H	b	a	H	a	H	a	a	b	H	H	b	b	H	H	H	H	H	a	H	H	b	b	H	H	H	b	H	H	a	H	a	H	a	a
SL4.0ch01.88697530	1	222.386922	H	a	a	a	b	b	H	b	H	H	a	H	H	b	a	H	a	H	a	a	b	H	H	b	b	H	H	H	H	H	a	H	H	b	b	H	H	H	b	H	H	a	H	a	H	a	a
SL4.0ch01.88730626	1	222.3869221	H	a	a	a	b	b	H	b	H	H	a	H	H	b	a	H	a	H	a	a	b	H	H	b	b	H	H	H	H	H	a	H	H	b	b	H	H	H	b	H	H	a	H	a	H	a	a
SL4.0ch01.88744091	1	222.3869222	H	a	a	a	b	b	H	b	H	H	a	H	H	b	a	H	a	H	a	a	b	H	H	b	b	H	H	H	H	H	a	H	H	b	b	H	H	H	b	H	H	a	H	a	H	a	a
SL4.0ch01.88748811	1	222.3869223	H	a	a	a	b	b	H	b	H	H	a	H	H	b	a	H	a	H	a	a	b	H	H	b	b	H	H	H	H	H	a	H	H	b	b	H	H	H	b	H	H	a	H	a	H	a	a
SL4.0ch01.88784495	1	222.3869224	H	a	a	a	b	b	H	b	H	H	a	H	H	b	a	H	a	H	a	a	b	H	H	b	b	H	H	H	H	H	a	H	H	b	b	H	H	H	b	H	H	a	H	a	H	a	a
SL4.0ch01.88786741	1	222.9294104	H	a	a	a	b	b	H	b	H	H	a	H	H	b	a	H	a	H	a	a	b	H	H	b	b	H	H	H	H	H	a	H	H	b	b	H	H	H	b	H	H	a	H	a	H	a	a
SL4.0ch01.88798641	1	222.9294105	H	a	a	a	b	b	H	b	H	H	a	H	H	b	a	H	a	H	a	a	b	H	H	b	b	H	H	H	H	H	a	H	H	b	b	H	H	H	b	H	H	a	H	a	H	a	a
SL4.0ch01.88828354	1	222.9294106	H	a	a	a	b	b	H	b	H	H	a	H	H	b	a	H	a	H	a	a	b	H	H	b	b	H	H	H	H	H	a	H	H	b	b	H	H	H	b	H	H	a	H	a	H	a	a
SL4.0ch01.88836137	1	222.9294107	H	a	a	a	b	b	H	b	H	H	a	H	H	b	a	H	a	H	a	a	b	H	H	b	b	H	H	H	H	H	a	H	H	b	b	H	H	H	b	H	H	a	H	a	H	a	a
SL4.0ch01.88868461	1	222.9294108	H	a	a	a	b	b	H	b	H	H	a	H	H	b	a	H	a	H	a	a	b	H	H	b	b	H	H	H	H	H	a	H	H	b	b	H	H	H	b	H	H	a	H	a	H	a	a
SL4.0ch01.88886497	1	222.9294109	H	a	a	a	b	b	H	b	H	H	a	H	H	b	a	H	a	H	a	a	b	H	H	b	b	H	H	H	H	H	a	H	H	b	b	H	H	H	b	H	H	a	H	a	H	a	a
SL4.0ch01.88897404	1	222.929411	H	a	a	a	b	b	H	b	H	H	a	H	H	b	a	H	a	H	a	a	b	H	H	b	b	H	H	H	H	H	a	H	H	b	b	H	H	H	b	H	H	a	H	a	H	a	a
SL4.0ch01.88905508	1	222.9294111	H	a	a	a	b	b	H	b	H	H	a	H	H	b	a	H	a	H	a	a	b	H	H	b	b	H	H	H	H	H	a	H	H	b	b	H	H	H	b	H	H	a	H	a	H	a	a
SL4.0ch01.88915669	1	223.6522605	H	a	a	a	b	b	H	b	H	H	a	H	H	b	a	H	a	H	a	a	b	H	H	b	b	H	H	H	H	H	a	H	H	b	b	H	H	H	b	H	H	a	H	a	H	a	a
SL4.0ch01.89017157	1	255.1767221	H	H	a	H	b	b	H	b	H	H	a	b	a	H	H	b	H	a	H	a	b	H	H	b	b	H	H	H	H	H	H	H	H	b	H	b	H	H	b	a	H	a	a	a	H	a	a
SL4.0ch01.89238490	1	255.1767222	H	H	a	H	b	b	H	b	H	H	a	b	a	H	H	b	H	a	H	a	b	H	H	b	b	H	H	H	H	H	H	H	H	b	H	b	H	H	b	a	H	a	a	a	H	a	a
SL4.0ch01.89349548	1	260.2818835	H	H	a	H	b	H	H	b	H	H	a	b	H	H	H	H	H	a	H	H	b	H	H	b	b	H	H	H	a	H	H	a	H	b	H	b	H	H	b	a	H	a	a	a	H	a	a
SL4.0ch01.89768796	1	260.2818836	H	H	a	H	b	H	H	b	H	H	a	b	H	H	H	H	H	a	H	H	b	H	H	b	b	H	H	H	a	H	H	a	H	b	H	b	H	H	b	a	H	a	a	a	H	a	a
SL4.0ch01.90152664	1	260.2818837	H	H	a	H	b	H	H	b	H	H	a	b	H	H	H	H	H	a	H	H	b	H	H	b	b	H	H	H	a	H	H	a	H	b	H	b	H	H	b	a	H	a	a	a	H	a	a
SL4.0ch01.90172265	1	260.2818838	H	H	a	H	b	H	H	b	H	H	a	b	H	H	H	H	H	a	H	H	b	H	H	b	b	H	H	H	a	H	H	a	H	b	H	b	H	H	b	a	H	a	a	a	H	a	a
SL4.0ch01.90221212	1	261.398468	H	H	a	H	b	H	H	b	H	H	a	b	H	H	H	H	H	a	H	H	b	H	H	b	b	H	H	H	a	H	H	a	a	b	H	b	H	H	b	a	H	a	a	a	H	a	a
SL4.0ch01.90293073	1	261.3984681	H	H	a	H	b	H	H	b	H	H	a	b	H	H	H	H	H	a	H	H	b	H	H	b	b	H	H	H	a	H	H	a	a	b	H	b	H	H	b	a	H	a	a	a	H	a	a
SL4.0ch01.90415583	1	262.5284052	H	H	a	H	b	H	H	b	H	H	a	b	H	H	H	H	H	a	b	H	b	H	H	b	b	H	H	H	a	H	H	a	a	b	H	b	H	H	b	a	H	a	a	a	H	a	a
SL4.0ch01.90439198	1	262.5284053	H	H	a	H	b	H	H	b	H	H	a	b	H	H	H	H	H	a	b	H	b	H	H	b	b	H	H	H	a	H	H	a	a	b	H	b	H	H	b	a	H	a	a	a	H	a	a
SL4.0ch01.90616748	1	264.2177437	H	H	a	H	b	H	H	b	H	H	a	b	H	H	H	H	H	a	b	H	b	H	H	b	b	H	H	H	a	H	H	a	a	a	H	b	H	H	b	H	H	a	a	a	H	H	a
SL4.0ch01.90629015	1	264.2177438	H	H	a	H	b	H	H	b	H	H	a	b	H	H	H	H	H	a	b	H	b	H	H	b	b	H	H	H	a	H	H	a	a	a	H	b	H	H	b	H	H	a	a	a	H	H	a
SL4.0ch01.90658594	1	265.3363369	H	H	a	H	b	H	H	b	H	H	a	b	H	H	H	H	H	a	b	b	b	H	H	b	b	H	H	H	a	H	H	a	a	a	H	b	H	H	b	H	H	a	a	a	H	H	a
SL4.0ch01.90824271	1	266.4496144	H	H	a	H	b	b	H	b	H	H	a	b	H	H	H	H	H	a	b	b	b	H	H	b	b	H	H	H	a	H	H	a	a	a	H	b	H	H	b	H	H	a	a	a	H	H	a
SL4.0ch02.26382	2	0.026382	H	H	a	b	b	b	b	a	H	H	b	H	b	a	b	H	H	H	b	a	H	H	H	H	b	H	a	a	H	b	H	b	H	a	a	H	H	H	a	b	H	H	H	H	H	b	H
SL4.0ch02.37537	2	0.0263821	H	H	a	b	b	b	b	a	H	H	b	H	b	a	b	H	H	H	b	a	H	H	H	H	b	H	a	a	H	b	H	b	H	a	a	H	H	H	a	b	H	H	H	H	H	b	H
SL4.0ch02.87960	2	0.0263822	H	H	a	b	b	b	b	a	H	H	b	H	b	a	b	H	H	H	b	a	H	H	H	H	b	H	a	a	H	b	H	b	H	a	a	H	H	H	a	b	H	H	H	H	H	b	H
SL4.0ch02.108383	2	0.0263823	H	H	a	b	b	b	b	a	H	H	b	H	b	a	b	H	H	H	b	a	H	H	H	H	b	H	a	a	H	b	H	b	H	a	a	H	H	H	a	b	H	H	H	H	H	b	H
SL4.0ch02.221772	2	0.570434816	H	H	a	b	b	b	b	a	H	H	b	H	b	a	b	H	H	H	b	a	H	H	H	H	b	H	a	a	H	b	H	b	H	a	a	H	H	H	a	b	H	H	H	H	H	b	H
SL4.0ch02.238516	2	0.570434916	H	H	a	b	b	b	b	a	H	H	b	H	b	a	b	H	H	H	b	a	H	H	H	H	b	H	a	a	H	b	H	b	H	a	a	H	H	H	a	b	H	H	H	H	H	b	H
SL4.0ch02.328600	2	0.570435016	H	H	a	b	b	b	b	a	H	H	b	H	b	a	b	H	H	H	b	a	H	H	H	H	b	H	a	a	H	b	H	b	H	a	a	H	H	H	a	b	H	H	H	H	H	b	H
SL4.0ch02.357969	2	0.570435116	H	H	a	b	b	b	b	a	H	H	b	H	b	a	b	H	H	H	b	a	H	H	H	H	b	H	a	a	H	b	H	b	H	a	a	H	H	H	a	b	H	H	H	H	H	b	H
SL4.0ch02.429499	2	1.108625362	H	H	H	b	b	b	b	a	H	H	b	H	b	a	b	H	H	H	b	a	H	H	H	H	b	H	a	a	H	b	H	b	H	a	a	H	H	H	a	b	H	H	H	H	H	b	H
SL4.0ch02.471611	2	1.108625462	H	H	H	b	b	b	b	a	H	H	b	H	b	a	b	H	H	H	b	a	H	H	H	H	b	H	a	a	H	b	H	b	H	a	a	H	H	H	a	b	H	H	H	H	H	b	H
SL4.0ch02.496637	2	1.108625562	H	H	H	b	b	b	b	a	H	H	b	H	b	a	b	H	H	H	b	a	H	H	H	H	b	H	a	a	H	b	H	b	H	a	a	H	H	H	a	b	H	H	H	H	H	b	H
SL4.0ch02.508124	2	1.108625662	H	H	H	b	b	b	b	a	H	H	b	H	b	a	b	H	H	H	b	a	H	H	H	H	b	H	a	a	H	b	H	b	H	a	a	H	H	H	a	b	H	H	H	H	H	b	H
SL4.0ch02.526733	2	1.108625762	H	H	H	b	b	b	b	a	H	H	b	H	b	a	b	H	H	H	b	a	H	H	H	H	b	H	a	a	H	b	H	b	H	a	a	H	H	H	a	b	H	H	H	H	H	b	H
SL4.0ch02.555375	2	1.646816009	H	H	H	b	b	b	b	a	H	H	b	b	b	a	b	H	H	H	b	a	H	H	H	H	b	H	a	a	H	b	H	b	H	a	a	H	H	H	a	b	H	H	H	H	H	b	H
SL4.0ch02.567408	2	1.646816109	H	H	H	b	b	b	b	a	H	H	b	b	b	a	b	H	H	H	b	a	H	H	H	H	b	H	a	a	H	b	H	b	H	a	a	H	H	H	a	b	H	H	H	H	H	b	H
SL4.0ch02.583172	2	1.646816209	H	H	H	b	b	b	b	a	H	H	b	b	b	a	b	H	H	H	b	a	H	H	H	H	b	H	a	a	H	b	H	b	H	a	a	H	H	H	a	b	H	H	H	H	H	b	H
SL4.0ch02.601978	2	1.646816309	H	H	H	b	b	b	b	a	H	H	b	b	b	a	b	H	H	H	b	a	H	H	H	H	b	H	a	a	H	b	H	b	H	a	a	H	H	H	a	b	H	H	H	H	H	b	H
SL4.0ch02.619207	2	1.646816409	H	H	H	b	b	b	b	a	H	H	b	b	b	a	b	H	H	H	b	a	H	H	H	H	b	H	a	a	H	b	H	b	H	a	a	H	H	H	a	b	H	H	H	H	H	b	H
SL4.0ch02.665023	2	1.646816509	H	H	H	b	b	b	b	a	H	H	b	b	b	a	b	H	H	H	b	a	H	H	H	H	b	H	a	a	H	b	H	b	H	a	a	H	H	H	a	b	H	H	H	H	H	b	H
SL4.0ch02.675111	2	1.646816609	H	H	H	b	b	b	b	a	H	H	b	b	b	a	b	H	H	H	b	a	H	H	H	H	b	H	a	a	H	b	H	b	H	a	a	H	H	H	a	b	H	H	H	H	H	b	H
SL4.0ch02.686699	2	1.646816709	H	H	H	b	b	b	b	a	H	H	b	b	b	a	b	H	H	H	b	a	H	H	H	H	b	H	a	a	H	b	H	b	H	a	a	H	H	H	a	b	H	H	H	H	H	b	H
SL4.0ch02.700301	2	2.185038605	H	H	H	b	b	b	b	a	H	H	b	b	b	a	b	H	H	H	b	a	H	H	H	H	b	H	a	a	H	b	H	b	H	a	a	H	H	H	a	b	H	H	H	H	H	b	H
SL4.0ch02.793040	2	2.185038705	H	H	H	b	b	b	b	a	H	H	b	b	b	a	b	H	H	H	b	a	H	H	H	H	b	H	a	a	H	b	H	b	H	a	a	H	H	H	a	b	H	H	H	H	H	b	H
SL4.0ch02.814206	2	2.185038805	H	H	H	b	b	b	b	a	H	H	b	b	b	a	b	H	H	H	b	a	H	H	H	H	b	H	a	a	H	b	H	b	H	a	a	H	H	H	a	b	H	H	H	H	H	b	H
SL4.0ch02.827467	2	2.723233587	H	H	H	b	b	b	b	a	H	H	b	b	b	a	b	H	H	H	b	a	H	H	H	H	b	H	a	a	H	b	H	b	H	a	a	H	H	H	a	b	H	H	H	H	H	b	H
SL4.0ch02.844949	2	3.800725771	H	H	H	b	b	b	b	a	H	H	b	b	b	a	b	H	H	H	b	a	H	H	H	H	b	H	a	a	H	b	H	b	H	a	a	H	H	H	a	b	H	H	H	H	H	b	H
SL4.0ch02.873498	2	3.800725871	H	H	H	b	b	b	b	a	H	H	b	b	b	a	b	H	H	H	b	a	H	H	H	H	b	H	a	a	H	b	H	b	H	a	a	H	H	H	a	b	H	H	H	H	H	b	H
SL4.0ch02.913241	2	4.338846205	H	H	H	b	b	b	b	a	H	H	b	b	b	a	b	b	H	H	b	a	H	H	H	H	b	H	a	a	H	b	H	b	H	a	a	H	H	H	a	b	H	H	H	H	H	b	H
SL4.0ch02.923686	2	4.338846305	H	H	H	b	b	b	b	a	H	H	b	b	b	a	b	b	H	H	b	a	H	H	H	H	b	H	a	a	H	b	H	b	H	a	a	H	H	H	a	b	H	H	H	H	H	b	H
SL4.0ch02.1005884	2	4.87707698	H	H	H	b	b	b	b	a	H	H	b	b	b	a	b	b	H	H	b	a	H	H	H	H	b	H	a	a	H	b	H	b	H	a	a	H	H	H	a	b	H	H	H	H	H	b	H
SL4.0ch02.1026234	2	4.87707708	H	H	H	b	b	b	b	a	H	H	b	b	b	a	b	b	H	H	b	a	H	H	H	H	b	H	a	a	H	b	H	b	H	a	a	H	H	H	a	b	H	H	H	H	H	b	H
SL4.0ch02.1042337	2	5.954655885	H	H	H	b	b	b	b	a	H	H	b	b	b	a	b	b	H	H	b	a	H	H	H	H	b	H	a	a	H	b	H	b	H	a	a	H	H	H	a	b	H	H	b	H	H	b	H
SL4.0ch02.1053237	2	5.954655985	H	H	H	b	b	b	b	a	H	H	b	b	b	a	b	b	H	H	b	a	H	H	H	H	b	H	a	a	H	b	H	b	H	a	a	H	H	H	a	b	H	H	b	H	H	b	H
SL4.0ch02.1072057	2	5.954656085	H	H	H	b	b	b	b	a	H	H	b	b	b	a	b	b	H	H	b	a	H	H	H	H	b	H	a	a	H	b	H	b	H	a	a	H	H	H	a	b	H	H	b	H	H	b	H
SL4.0ch02.1107184	2	5.954656185	H	H	H	b	b	b	b	a	H	H	b	b	b	a	b	b	H	H	b	a	H	H	H	H	b	H	a	a	H	b	H	b	H	a	a	H	H	H	a	b	H	H	b	H	H	b	H
SL4.0ch02.1152638	2	6.492866649	H	H	H	b	b	b	b	a	H	H	b	b	b	a	b	b	H	H	b	a	H	H	H	H	b	H	a	a	H	b	H	b	H	a	a	H	H	H	a	b	H	H	b	H	H	b	H
SL4.0ch02.1204964	2	6.492866749	H	H	H	b	b	b	b	a	H	H	b	b	b	a	b	b	H	H	b	a	H	H	H	H	b	H	a	a	H	b	H	b	H	a	a	H	H	H	a	b	H	H	b	H	H	b	H
SL4.0ch02.1240938	2	6.492866849	H	H	H	b	b	b	b	a	H	H	b	b	b	a	b	b	H	H	b	a	H	H	H	H	b	H	a	a	H	b	H	b	H	a	a	H	H	H	a	b	H	H	b	H	H	b	H
SL4.0ch02.1281497	2	7.031065637	H	H	H	b	b	b	b	a	H	b	b	b	b	a	b	b	H	H	b	a	H	H	H	H	b	H	a	a	H	b	H	b	H	a	a	H	H	H	a	b	a	H	b	H	H	b	H
SL4.0ch02.1317347	2	7.031065737	H	H	H	b	b	b	b	a	H	b	b	b	b	a	b	b	H	H	b	a	H	H	H	H	b	H	a	a	H	b	H	b	H	a	a	H	H	H	a	b	a	H	b	H	H	b	H
SL4.0ch02.1351236	2	7.031065837	H	H	H	b	b	b	b	a	H	b	b	b	b	a	b	b	H	H	b	a	H	H	H	H	b	H	a	a	H	b	H	b	H	a	a	H	H	H	a	b	a	H	b	H	H	b	H
SL4.0ch02.1379672	2	7.569264728	H	H	H	b	b	b	b	a	H	b	b	b	b	a	b	b	H	H	b	a	H	H	H	H	b	H	a	a	H	b	H	b	H	a	a	H	H	H	a	b	a	H	b	H	H	b	H
SL4.0ch02.1411011	2	7.569264828	H	H	H	b	b	b	b	a	H	b	b	b	b	a	b	b	H	H	b	a	H	H	H	H	b	H	a	a	H	b	H	b	H	a	a	H	H	H	a	b	a	H	b	H	H	b	H
SL4.0ch02.1431284	2	7.569264928	H	H	H	b	b	b	b	a	H	b	b	b	b	a	b	b	H	H	b	a	H	H	H	H	b	H	a	a	H	b	H	b	H	a	a	H	H	H	a	b	a	H	b	H	H	b	H
SL4.0ch02.1456356	2	7.569265028	H	H	H	b	b	b	b	a	H	b	b	b	b	a	b	b	H	H	b	a	H	H	H	H	b	H	a	a	H	b	H	b	H	a	a	H	H	H	a	b	a	H	b	H	H	b	H
SL4.0ch02.1485596	2	8.107486926	H	H	H	b	b	b	b	a	H	b	b	b	b	a	b	b	H	H	b	a	H	H	H	H	H	H	a	a	H	b	H	b	H	a	a	H	H	H	a	b	a	H	b	H	H	b	H
SL4.0ch02.1512616	2	8.107487026	H	H	H	b	b	b	b	a	H	b	b	b	b	a	b	b	H	H	b	a	H	H	H	H	H	H	a	a	H	b	H	b	H	a	a	H	H	H	a	b	a	H	b	H	H	b	H
SL4.0ch02.1552334	2	8.107487126	H	H	H	b	b	b	b	a	H	b	b	b	b	a	b	b	H	H	b	a	H	H	H	H	H	H	a	a	H	b	H	b	H	a	a	H	H	H	a	b	a	H	b	H	H	b	H
SL4.0ch02.1599751	2	8.645709021	H	H	H	b	b	b	b	a	H	b	b	b	b	a	b	b	H	H	b	a	H	H	H	H	H	H	a	a	b	b	H	b	H	a	a	H	H	H	a	b	a	H	b	H	H	b	H
SL4.0ch02.1629261	2	8.645709121	H	H	H	b	b	b	b	a	H	b	b	b	b	a	b	b	H	H	b	a	H	H	H	H	H	H	a	a	b	b	H	b	H	a	a	H	H	H	a	b	a	H	b	H	H	b	H
SL4.0ch02.1673906	2	8.645709221	H	H	H	b	b	b	b	a	H	b	b	b	b	a	b	b	H	H	b	a	H	H	H	H	H	H	a	a	b	b	H	b	H	a	a	H	H	H	a	b	a	H	b	H	H	b	H
SL4.0ch02.1774245	2	8.645709321	H	H	H	b	b	b	b	a	H	b	b	b	b	a	b	b	H	H	b	a	H	H	H	H	H	H	a	a	b	b	H	b	H	a	a	H	H	H	a	b	a	H	b	H	H	b	H
SL4.0ch02.1785622	2	8.645709421	H	H	H	b	b	b	b	a	H	b	b	b	b	a	b	b	H	H	b	a	H	H	H	H	H	H	a	a	b	b	H	b	H	a	a	H	H	H	a	b	a	H	b	H	H	b	H
SL4.0ch02.1806371	2	8.645709521	H	H	H	b	b	b	b	a	H	b	b	b	b	a	b	b	H	H	b	a	H	H	H	H	H	H	a	a	b	b	H	b	H	a	a	H	H	H	a	b	a	H	b	H	H	b	H
SL4.0ch02.1854501	2	8.645709621	H	H	H	b	b	b	b	a	H	b	b	b	b	a	b	b	H	H	b	a	H	H	H	H	H	H	a	a	b	b	H	b	H	a	a	H	H	H	a	b	a	H	b	H	H	b	H
SL4.0ch02.1926684	2	8.645709721	H	H	H	b	b	b	b	a	H	b	b	b	b	a	b	b	H	H	b	a	H	H	H	H	H	H	a	a	b	b	H	b	H	a	a	H	H	H	a	b	a	H	b	H	H	b	H
SL4.0ch02.1954540	2	8.645709821	H	H	H	b	b	b	b	a	H	b	b	b	b	a	b	b	H	H	b	a	H	H	H	H	H	H	a	a	b	b	H	b	H	a	a	H	H	H	a	b	a	H	b	H	H	b	H
SL4.0ch02.1967639	2	8.645709921	H	H	H	b	b	b	b	a	H	b	b	b	b	a	b	b	H	H	b	a	H	H	H	H	H	H	a	a	b	b	H	b	H	a	a	H	H	H	a	b	a	H	b	H	H	b	H
SL4.0ch02.2018999	2	8.645710021	H	H	H	b	b	b	b	a	H	b	b	b	b	a	b	b	H	H	b	a	H	H	H	H	H	H	a	a	b	b	H	b	H	a	a	H	H	H	a	b	a	H	b	H	H	b	H
SL4.0ch02.2034448	2	8.645710121	H	H	H	b	b	b	b	a	H	b	b	b	b	a	b	b	H	H	b	a	H	H	H	H	H	H	a	a	b	b	H	b	H	a	a	H	H	H	a	b	a	H	b	H	H	b	H
SL4.0ch02.2044878	2	8.645710221	H	H	H	b	b	b	b	a	H	b	b	b	b	a	b	b	H	H	b	a	H	H	H	H	H	H	a	a	b	b	H	b	H	a	a	H	H	H	a	b	a	H	b	H	H	b	H
SL4.0ch02.2068290	2	8.645710321	H	H	H	b	b	b	b	a	H	b	b	b	b	a	b	b	H	H	b	a	H	H	H	H	H	H	a	a	b	b	H	b	H	a	a	H	H	H	a	b	a	H	b	H	H	b	H
SL4.0ch02.2160766	2	9.183932221	H	H	b	b	b	b	b	a	H	b	b	b	b	a	b	b	H	H	b	a	H	H	H	H	H	H	a	a	b	b	H	b	H	a	a	H	H	H	a	b	a	H	b	H	H	b	H
SL4.0ch02.2173941	2	9.183932321	H	H	b	b	b	b	b	a	H	b	b	b	b	a	b	b	H	H	b	a	H	H	H	H	H	H	a	a	b	b	H	b	H	a	a	H	H	H	a	b	a	H	b	H	H	b	H
SL4.0ch02.2187425	2	9.183932421	H	H	b	b	b	b	b	a	H	b	b	b	b	a	b	b	H	H	b	a	H	H	H	H	H	H	a	a	b	b	H	b	H	a	a	H	H	H	a	b	a	H	b	H	H	b	H
SL4.0ch02.2212011	2	9.183932521	H	H	b	b	b	b	b	a	H	b	b	b	b	a	b	b	H	H	b	a	H	H	H	H	H	H	a	a	b	b	H	b	H	a	a	H	H	H	a	b	a	H	b	H	H	b	H
SL4.0ch02.2255666	2	9.183932621	H	H	b	b	b	b	b	a	H	b	b	b	b	a	b	b	H	H	b	a	H	H	H	H	H	H	a	a	b	b	H	b	H	a	a	H	H	H	a	b	a	H	b	H	H	b	H
SL4.0ch02.2317029	2	9.722154421	H	H	b	b	b	b	b	a	H	b	b	b	b	a	b	b	H	H	b	a	H	H	H	H	H	H	a	a	b	b	H	b	H	a	a	H	H	H	a	b	a	H	b	H	H	b	H
SL4.0ch02.2329968	2	9.722154521	H	H	b	b	b	b	b	a	H	b	b	b	b	a	b	b	H	H	b	a	H	H	H	H	H	H	a	a	b	b	H	b	H	a	a	H	H	H	a	b	a	H	b	H	H	b	H
SL4.0ch02.2349375	2	9.722154621	H	H	b	b	b	b	b	a	H	b	b	b	b	a	b	b	H	H	b	a	H	H	H	H	H	H	a	a	b	b	H	b	H	a	a	H	H	H	a	b	a	H	b	H	H	b	H
SL4.0ch02.2379853	2	9.722154721	H	H	b	b	b	b	b	a	H	b	b	b	b	a	b	b	H	H	b	a	H	H	H	H	H	H	a	a	b	b	H	b	H	a	a	H	H	H	a	b	a	H	b	H	H	b	H
SL4.0ch02.2426241	2	9.722154821	H	H	b	b	b	b	b	a	H	b	b	b	b	a	b	b	H	H	b	a	H	H	H	H	H	H	a	a	b	b	H	b	H	a	a	H	H	H	a	b	a	H	b	H	H	b	H
SL4.0ch02.2438247	2	9.722154921	H	H	b	b	b	b	b	a	H	b	b	b	b	a	b	b	H	H	b	a	H	H	H	H	H	H	a	a	b	b	H	b	H	a	a	H	H	H	a	b	a	H	b	H	H	b	H
SL4.0ch02.2507443	2	9.722155021	H	H	b	b	b	b	b	a	H	b	b	b	b	a	b	b	H	H	b	a	H	H	H	H	H	H	a	a	b	b	H	b	H	a	a	H	H	H	a	b	a	H	b	H	H	b	H
SL4.0ch02.2579302	2	9.722155121	H	H	b	b	b	b	b	a	H	b	b	b	b	a	b	b	H	H	b	a	H	H	H	H	H	H	a	a	b	b	H	b	H	a	a	H	H	H	a	b	a	H	b	H	H	b	H
SL4.0ch02.2608413	2	9.722155221	H	H	b	b	b	b	b	a	H	b	b	b	b	a	b	b	H	H	b	a	H	H	H	H	H	H	a	a	b	b	H	b	H	a	a	H	H	H	a	b	a	H	b	H	H	b	H
SL4.0ch02.2639690	2	9.722155321	H	H	b	b	b	b	b	a	H	b	b	b	b	a	b	b	H	H	b	a	H	H	H	H	H	H	a	a	b	b	H	b	H	a	a	H	H	H	a	b	a	H	b	H	H	b	H
SL4.0ch02.2672648	2	9.722155421	H	H	b	b	b	b	b	a	H	b	b	b	b	a	b	b	H	H	b	a	H	H	H	H	H	H	a	a	b	b	H	b	H	a	a	H	H	H	a	b	a	H	b	H	H	b	H
SL4.0ch02.2704518	2	9.722155521	H	H	b	b	b	b	b	a	H	b	b	b	b	a	b	b	H	H	b	a	H	H	H	H	H	H	a	a	b	b	H	b	H	a	a	H	H	H	a	b	a	H	b	H	H	b	H
SL4.0ch02.2751733	2	9.722155621	H	H	b	b	b	b	b	a	H	b	b	b	b	a	b	b	H	H	b	a	H	H	H	H	H	H	a	a	b	b	H	b	H	a	a	H	H	H	a	b	a	H	b	H	H	b	H
SL4.0ch02.2859705	2	9.722155721	H	H	b	b	b	b	b	a	H	b	b	b	b	a	b	b	H	H	b	a	H	H	H	H	H	H	a	a	b	b	H	b	H	a	a	H	H	H	a	b	a	H	b	H	H	b	H
SL4.0ch02.2882173	2	9.722155821	H	H	b	b	b	b	b	a	H	b	b	b	b	a	b	b	H	H	b	a	H	H	H	H	H	H	a	a	b	b	H	b	H	a	a	H	H	H	a	b	a	H	b	H	H	b	H
SL4.0ch02.2910423	2	10.26036629	H	H	H	b	b	b	b	a	H	b	b	b	H	a	b	b	H	H	b	a	H	H	H	H	H	H	a	a	b	b	H	b	H	a	a	H	H	H	a	b	a	H	b	H	H	b	H
SL4.0ch02.2921841	2	10.26036639	H	H	H	b	b	b	b	a	H	b	b	b	H	a	b	b	H	H	b	a	H	H	H	H	H	H	a	a	b	b	H	b	H	a	a	H	H	H	a	b	a	H	b	H	H	b	H
SL4.0ch02.2957474	2	10.26036649	H	H	H	b	b	b	b	a	H	b	b	b	H	a	b	b	H	H	b	a	H	H	H	H	H	H	a	a	b	b	H	b	H	a	a	H	H	H	a	b	a	H	b	H	H	b	H
SL4.0ch02.2969116	2	10.26036659	H	H	H	b	b	b	b	a	H	b	b	b	H	a	b	b	H	H	b	a	H	H	H	H	H	H	a	a	b	b	H	b	H	a	a	H	H	H	a	b	a	H	b	H	H	b	H
SL4.0ch02.3016270	2	11.33795885	H	H	H	b	b	b	b	a	H	b	b	b	H	a	b	b	H	H	b	a	H	b	H	H	H	H	a	a	b	b	H	b	H	a	a	H	H	H	a	b	a	H	b	H	H	b	H
SL4.0ch02.3058229	2	11.33795895	H	H	H	b	b	b	b	a	H	b	b	b	H	a	b	b	H	H	b	a	H	b	H	H	H	H	a	a	b	b	H	b	H	a	a	H	H	H	a	b	a	H	b	H	H	b	H
SL4.0ch02.3092430	2	11.33795905	H	H	H	b	b	b	b	a	H	b	b	b	H	a	b	b	H	H	b	a	H	b	H	H	H	H	a	a	b	b	H	b	H	a	a	H	H	H	a	b	a	H	b	H	H	b	H
SL4.0ch02.3126357	2	11.33795915	H	H	H	b	b	b	b	a	H	b	b	b	H	a	b	b	H	H	b	a	H	b	H	H	H	H	a	a	b	b	H	b	H	a	a	H	H	H	a	b	a	H	b	H	H	b	H
SL4.0ch02.3171701	2	11.87624416	H	H	H	b	b	b	b	a	H	b	b	b	H	a	b	b	H	H	b	a	H	b	H	H	H	H	a	a	b	b	H	b	a	a	a	H	H	H	a	b	a	H	b	H	H	b	H
SL4.0ch02.3212638	2	11.87624426	H	H	H	b	b	b	b	a	H	b	b	b	H	a	b	b	H	H	b	a	H	b	H	H	H	H	a	a	b	b	H	b	a	a	a	H	H	H	a	b	a	H	b	H	H	b	H
SL4.0ch02.3232503	2	11.87624436	H	H	H	b	b	b	b	a	H	b	b	b	H	a	b	b	H	H	b	a	H	b	H	H	H	H	a	a	b	b	H	b	a	a	a	H	H	H	a	b	a	H	b	H	H	b	H
SL4.0ch02.3245307	2	12.41452936	H	H	H	b	b	b	b	a	H	b	b	b	H	a	b	b	H	H	b	a	H	b	H	H	H	H	a	a	b	b	H	b	a	a	a	H	H	H	a	b	a	H	b	H	H	b	H
SL4.0ch02.3260931	2	12.41452946	H	H	H	b	b	b	b	a	H	b	b	b	H	a	b	b	H	H	b	a	H	b	H	H	H	H	a	a	b	b	H	b	a	a	a	H	H	H	a	b	a	H	b	H	H	b	H
SL4.0ch02.3296353	2	12.41452956	H	H	H	b	b	b	b	a	H	b	b	b	H	a	b	b	H	H	b	a	H	b	H	H	H	H	a	a	b	b	H	b	a	a	a	H	H	H	a	b	a	H	b	H	H	b	H
SL4.0ch02.3317209	2	12.95276484	H	H	H	b	b	b	b	a	H	b	b	b	H	a	b	b	H	H	b	a	H	b	H	H	H	H	a	a	b	b	H	b	a	a	a	H	H	H	a	b	a	a	b	H	H	b	H
SL4.0ch02.3359454	2	12.95276494	H	H	H	b	b	b	b	a	H	b	b	b	H	a	b	b	H	H	b	a	H	b	H	H	H	H	a	a	b	b	H	b	a	a	a	H	H	H	a	b	a	a	b	H	H	b	H
SL4.0ch02.3373008	2	14.0303553	H	H	H	b	b	b	b	a	H	b	b	b	H	a	b	b	H	H	b	a	H	b	H	H	H	H	a	a	b	b	H	b	a	a	a	H	H	H	a	b	a	a	b	H	H	b	a
SL4.0ch02.3404085	2	14.0303554	H	H	H	b	b	b	b	a	H	b	b	b	H	a	b	b	H	H	b	a	H	b	H	H	H	H	a	a	b	b	H	b	a	a	a	H	H	H	a	b	a	a	b	H	H	b	a
SL4.0ch02.3458039	2	14.0303555	H	H	H	b	b	b	b	a	H	b	b	b	H	a	b	b	H	H	b	a	H	b	H	H	H	H	a	a	b	b	H	b	a	a	a	H	H	H	a	b	a	a	b	H	H	b	a
SL4.0ch02.3570362	2	14.0303556	H	H	H	b	b	b	b	a	H	b	b	b	H	a	b	b	H	H	b	a	H	b	H	H	H	H	a	a	b	b	H	b	a	a	a	H	H	H	a	b	a	a	b	H	H	b	a
SL4.0ch02.3591867	2	15.10795933	H	H	H	b	b	b	b	a	H	b	b	b	H	a	b	b	H	H	b	a	H	b	H	H	H	H	a	a	b	b	H	b	a	a	a	H	H	H	a	b	a	a	b	H	H	b	a
SL4.0ch02.3609057	2	15.10795943	H	H	H	b	b	b	b	a	H	b	b	b	H	a	b	b	H	H	b	a	H	b	H	H	H	H	a	a	b	b	H	b	a	a	a	H	H	H	a	b	a	a	b	H	H	b	a
SL4.0ch02.3756826	2	15.10795953	H	H	H	b	b	b	b	a	H	b	b	b	H	a	b	b	H	H	b	a	H	b	H	H	H	H	a	a	b	b	H	b	a	a	a	H	H	H	a	b	a	a	b	H	H	b	a
SL4.0ch02.3794667	2	15.10795963	H	H	H	b	b	b	b	a	H	b	b	b	H	a	b	b	H	H	b	a	H	b	H	H	H	H	a	a	b	b	H	b	a	a	a	H	H	H	a	b	a	a	b	H	H	b	a
SL4.0ch02.3805420	2	15.10795973	H	H	H	b	b	b	b	a	H	b	b	b	H	a	b	b	H	H	b	a	H	b	H	H	H	H	a	a	b	b	H	b	a	a	a	H	H	H	a	b	a	a	b	H	H	b	a
SL4.0ch02.3837648	2	15.10795983	H	H	H	b	b	b	b	a	H	b	b	b	H	a	b	b	H	H	b	a	H	b	H	H	H	H	a	a	b	b	H	b	a	a	a	H	H	H	a	b	a	a	b	H	H	b	a
SL4.0ch02.3858699	2	15.10795993	H	H	H	b	b	b	b	a	H	b	b	b	H	a	b	b	H	H	b	a	H	b	H	H	H	H	a	a	b	b	H	b	a	a	a	H	H	H	a	b	a	a	b	H	H	b	a
SL4.0ch02.3888531	2	15.10796003	H	H	H	b	b	b	b	a	H	b	b	b	H	a	b	b	H	H	b	a	H	b	H	H	H	H	a	a	b	b	H	b	a	a	a	H	H	H	a	b	a	a	b	H	H	b	a
SL4.0ch02.3905686	2	15.10796013	H	H	H	b	b	b	b	a	H	b	b	b	H	a	b	b	H	H	b	a	H	b	H	H	H	H	a	a	b	b	H	b	a	a	a	H	H	H	a	b	a	a	b	H	H	b	a
SL4.0ch02.3972621	2	15.10796023	H	H	H	b	b	b	b	a	H	b	b	b	H	a	b	b	H	H	b	a	H	b	H	H	H	H	a	a	b	b	H	b	a	a	a	H	H	H	a	b	a	a	b	H	H	b	a
SL4.0ch02.4002416	2	15.10796033	H	H	H	b	b	b	b	a	H	b	b	b	H	a	b	b	H	H	b	a	H	b	H	H	H	H	a	a	b	b	H	b	a	a	a	H	H	H	a	b	a	a	b	H	H	b	a
SL4.0ch02.4014422	2	15.10796043	H	H	H	b	b	b	b	a	H	b	b	b	H	a	b	b	H	H	b	a	H	b	H	H	H	H	a	a	b	b	H	b	a	a	a	H	H	H	a	b	a	a	b	H	H	b	a
SL4.0ch02.4028905	2	15.10796053	H	H	H	b	b	b	b	a	H	b	b	b	H	a	b	b	H	H	b	a	H	b	H	H	H	H	a	a	b	b	H	b	a	a	a	H	H	H	a	b	a	a	b	H	H	b	a
SL4.0ch02.4087153	2	15.64622253	H	H	H	b	b	b	b	a	H	b	b	H	H	a	b	b	H	H	b	a	H	b	H	H	H	H	a	a	b	b	H	b	a	a	H	H	H	H	a	b	a	a	b	H	H	b	a
SL4.0ch02.4138930	2	15.64622263	H	H	H	b	b	b	b	a	H	b	b	H	H	a	b	b	H	H	b	a	H	b	H	H	H	H	a	a	b	b	H	b	a	a	H	H	H	H	a	b	a	a	b	H	H	b	a
SL4.0ch02.4156079	2	15.64622273	H	H	H	b	b	b	b	a	H	b	b	H	H	a	b	b	H	H	b	a	H	b	H	H	H	H	a	a	b	b	H	b	a	a	H	H	H	H	a	b	a	a	b	H	H	b	a
SL4.0ch02.4224250	2	16.18451158	H	H	H	b	b	b	b	a	H	b	b	H	H	a	b	b	H	H	b	a	H	b	H	H	H	H	a	a	b	b	H	b	a	H	H	H	H	H	a	b	a	a	b	H	H	b	a
SL4.0ch02.4235782	2	16.18451168	H	H	H	b	b	b	b	a	H	b	b	H	H	a	b	b	H	H	b	a	H	b	H	H	H	H	a	a	b	b	H	b	a	H	H	H	H	H	a	b	a	a	b	H	H	b	a
SL4.0ch02.4246972	2	16.18451178	H	H	H	b	b	b	b	a	H	b	b	H	H	a	b	b	H	H	b	a	H	b	H	H	H	H	a	a	b	b	H	b	a	H	H	H	H	H	a	b	a	a	b	H	H	b	a
SL4.0ch02.4289695	2	16.72270653	H	H	H	b	b	b	b	a	H	b	b	H	H	a	b	b	H	H	b	a	H	b	H	H	H	H	a	a	b	b	H	b	a	H	H	H	H	H	a	b	a	a	b	H	H	b	a
SL4.0ch02.4364043	2	16.72270663	H	H	H	b	b	b	b	a	H	b	b	H	H	a	b	b	H	H	b	a	H	b	H	H	H	H	a	a	b	b	H	b	a	H	H	H	H	H	a	b	a	a	b	H	H	b	a
SL4.0ch02.4396098	2	16.72270673	H	H	H	b	b	b	b	a	H	b	b	H	H	a	b	b	H	H	b	a	H	b	H	H	H	H	a	a	b	b	H	b	a	H	H	H	H	H	a	b	a	a	b	H	H	b	a
SL4.0ch02.4407658	2	17.80030491	H	H	H	b	b	b	b	a	H	b	b	H	H	a	b	b	H	H	b	a	H	b	H	H	H	H	a	a	b	b	H	b	a	H	H	H	H	H	a	b	a	a	b	H	H	b	a
SL4.0ch02.4432712	2	17.80030501	H	H	H	b	b	b	b	a	H	b	b	H	H	a	b	b	H	H	b	a	H	b	H	H	H	H	a	a	b	b	H	b	a	H	H	H	H	H	a	b	a	a	b	H	H	b	a
SL4.0ch02.4458605	2	17.80030511	H	H	H	b	b	b	b	a	H	b	b	H	H	a	b	b	H	H	b	a	H	b	H	H	H	H	a	a	b	b	H	b	a	H	H	H	H	H	a	b	a	a	b	H	H	b	a
SL4.0ch02.4483143	2	18.87790324	H	H	H	b	b	b	b	a	H	b	b	H	H	a	b	b	H	H	b	a	H	b	H	H	H	H	a	a	b	b	H	H	a	H	H	H	H	H	a	b	a	a	b	H	H	b	a
SL4.0ch02.4505456	2	18.87790334	H	H	H	b	b	b	b	a	H	b	b	H	H	a	b	b	H	H	b	a	H	b	H	H	H	H	a	a	b	b	H	H	a	H	H	H	H	H	a	b	a	a	b	H	H	b	a
SL4.0ch02.4516808	2	18.87790344	H	H	H	b	b	b	b	a	H	b	b	H	H	a	b	b	H	H	b	a	H	b	H	H	H	H	a	a	b	b	H	H	a	H	H	H	H	H	a	b	a	a	b	H	H	b	a
SL4.0ch02.4557398	2	19.41612524	H	H	H	b	b	b	b	a	H	b	b	H	H	a	b	b	H	H	b	a	H	b	H	H	H	H	a	a	b	b	H	H	a	H	H	H	H	H	a	b	a	a	b	H	H	b	a
SL4.0ch02.4576305	2	19.41612534	H	H	H	b	b	b	b	a	H	b	b	H	H	a	b	b	H	H	b	a	H	b	H	H	H	H	a	a	b	b	H	H	a	H	H	H	H	H	a	b	a	a	b	H	H	b	a
SL4.0ch02.4591386	2	19.41612544	H	H	H	b	b	b	b	a	H	b	b	H	H	a	b	b	H	H	b	a	H	b	H	H	H	H	a	a	b	b	H	H	a	H	H	H	H	H	a	b	a	a	b	H	H	b	a
SL4.0ch02.4607893	2	19.41612554	H	H	H	b	b	b	b	a	H	b	b	H	H	a	b	b	H	H	b	a	H	b	H	H	H	H	a	a	b	b	H	H	a	H	H	H	H	H	a	b	a	a	b	H	H	b	a
SL4.0ch02.4645197	2	19.41612564	H	H	H	b	b	b	b	a	H	b	b	H	H	a	b	b	H	H	b	a	H	b	H	H	H	H	a	a	b	b	H	H	a	H	H	H	H	H	a	b	a	a	b	H	H	b	a
SL4.0ch02.4680718	2	19.41612574	H	H	H	b	b	b	b	a	H	b	b	H	H	a	b	b	H	H	b	a	H	b	H	H	H	H	a	a	b	b	H	H	a	H	H	H	H	H	a	b	a	a	b	H	H	b	a
SL4.0ch02.4695168	2	19.41612584	H	H	H	b	b	b	b	a	H	b	b	H	H	a	b	b	H	H	b	a	H	b	H	H	H	H	a	a	b	b	H	H	a	H	H	H	H	H	a	b	a	a	b	H	H	b	a
SL4.0ch02.4716610	2	19.41612594	H	H	H	b	b	b	b	a	H	b	b	H	H	a	b	b	H	H	b	a	H	b	H	H	H	H	a	a	b	b	H	H	a	H	H	H	H	H	a	b	a	a	b	H	H	b	a
SL4.0ch02.4815941	2	19.41612604	H	H	H	b	b	b	b	a	H	b	b	H	H	a	b	b	H	H	b	a	H	b	H	H	H	H	a	a	b	b	H	H	a	H	H	H	H	H	a	b	a	a	b	H	H	b	a
SL4.0ch02.4831150	2	19.41612614	H	H	H	b	b	b	b	a	H	b	b	H	H	a	b	b	H	H	b	a	H	b	H	H	H	H	a	a	b	b	H	H	a	H	H	H	H	H	a	b	a	a	b	H	H	b	a
SL4.0ch02.4851910	2	19.41612624	H	H	H	b	b	b	b	a	H	b	b	H	H	a	b	b	H	H	b	a	H	b	H	H	H	H	a	a	b	b	H	H	a	H	H	H	H	H	a	b	a	a	b	H	H	b	a
SL4.0ch02.4865005	2	19.41612634	H	H	H	b	b	b	b	a	H	b	b	H	H	a	b	b	H	H	b	a	H	b	H	H	H	H	a	a	b	b	H	H	a	H	H	H	H	H	a	b	a	a	b	H	H	b	a
SL4.0ch02.4960187	2	19.41612644	H	H	H	b	b	b	b	a	H	b	b	H	H	a	b	b	H	H	b	a	H	b	H	H	H	H	a	a	b	b	H	H	a	H	H	H	H	H	a	b	a	a	b	H	H	b	a
SL4.0ch02.4972253	2	19.41612654	H	H	H	b	b	b	b	a	H	b	b	H	H	a	b	b	H	H	b	a	H	b	H	H	H	H	a	a	b	b	H	H	a	H	H	H	H	H	a	b	a	a	b	H	H	b	a
SL4.0ch02.5047771	2	19.41612664	H	H	H	b	b	b	b	a	H	b	b	H	H	a	b	b	H	H	b	a	H	b	H	H	H	H	a	a	b	b	H	H	a	H	H	H	H	H	a	b	a	a	b	H	H	b	a
SL4.0ch02.5070475	2	19.41612674	H	H	H	b	b	b	b	a	H	b	b	H	H	a	b	b	H	H	b	a	H	b	H	H	H	H	a	a	b	b	H	H	a	H	H	H	H	H	a	b	a	a	b	H	H	b	a
SL4.0ch02.5088584	2	19.41612684	H	H	H	b	b	b	b	a	H	b	b	H	H	a	b	b	H	H	b	a	H	b	H	H	H	H	a	a	b	b	H	H	a	H	H	H	H	H	a	b	a	a	b	H	H	b	a
SL4.0ch02.5100227	2	19.41612694	H	H	H	b	b	b	b	a	H	b	b	H	H	a	b	b	H	H	b	a	H	b	H	H	H	H	a	a	b	b	H	H	a	H	H	H	H	H	a	b	a	a	b	H	H	b	a
SL4.0ch02.5128134	2	19.41612704	H	H	H	b	b	b	b	a	H	b	b	H	H	a	b	b	H	H	b	a	H	b	H	H	H	H	a	a	b	b	H	H	a	H	H	H	H	H	a	b	a	a	b	H	H	b	a
SL4.0ch02.5174944	2	19.41612714	H	H	H	b	b	b	b	a	H	b	b	H	H	a	b	b	H	H	b	a	H	b	H	H	H	H	a	a	b	b	H	H	a	H	H	H	H	H	a	b	a	a	b	H	H	b	a
SL4.0ch02.5199707	2	19.41612724	H	H	H	b	b	b	b	a	H	b	b	H	H	a	b	b	H	H	b	a	H	b	H	H	H	H	a	a	b	b	H	H	a	H	H	H	H	H	a	b	a	a	b	H	H	b	a
SL4.0ch02.5210701	2	19.41612734	H	H	H	b	b	b	b	a	H	b	b	H	H	a	b	b	H	H	b	a	H	b	H	H	H	H	a	a	b	b	H	H	a	H	H	H	H	H	a	b	a	a	b	H	H	b	a
SL4.0ch02.5238871	2	19.41612744	H	H	H	b	b	b	b	a	H	b	b	H	H	a	b	b	H	H	b	a	H	b	H	H	H	H	a	a	b	b	H	H	a	H	H	H	H	H	a	b	a	a	b	H	H	b	a
SL4.0ch02.5255846	2	19.41612754	H	H	H	b	b	b	b	a	H	b	b	H	H	a	b	b	H	H	b	a	H	b	H	H	H	H	a	a	b	b	H	H	a	H	H	H	H	H	a	b	a	a	b	H	H	b	a
SL4.0ch02.5267331	2	19.41612764	H	H	H	b	b	b	b	a	H	b	b	H	H	a	b	b	H	H	b	a	H	b	H	H	H	H	a	a	b	b	H	H	a	H	H	H	H	H	a	b	a	a	b	H	H	b	a
SL4.0ch02.5286137	2	19.41612774	H	H	H	b	b	b	b	a	H	b	b	H	H	a	b	b	H	H	b	a	H	b	H	H	H	H	a	a	b	b	H	H	a	H	H	H	H	H	a	b	a	a	b	H	H	b	a
SL4.0ch02.5381643	2	19.41612784	H	H	H	b	b	b	b	a	H	b	b	H	H	a	b	b	H	H	b	a	H	b	H	H	H	H	a	a	b	b	H	H	a	H	H	H	H	H	a	b	a	a	b	H	H	b	a
SL4.0ch02.5429215	2	19.41612794	H	H	H	b	b	b	b	a	H	b	b	H	H	a	b	b	H	H	b	a	H	b	H	H	H	H	a	a	b	b	H	H	a	H	H	H	H	H	a	b	a	a	b	H	H	b	a
SL4.0ch02.5511715	2	19.41612804	H	H	H	b	b	b	b	a	H	b	b	H	H	a	b	b	H	H	b	a	H	b	H	H	H	H	a	a	b	b	H	H	a	H	H	H	H	H	a	b	a	a	b	H	H	b	a
SL4.0ch02.5529949	2	19.41612814	H	H	H	b	b	b	b	a	H	b	b	H	H	a	b	b	H	H	b	a	H	b	H	H	H	H	a	a	b	b	H	H	a	H	H	H	H	H	a	b	a	a	b	H	H	b	a
SL4.0ch02.5564748	2	19.95432702	H	H	H	b	b	b	b	a	H	b	b	H	H	a	b	b	H	H	b	a	H	H	H	H	H	H	a	H	b	b	H	H	a	H	H	H	H	H	a	b	a	a	b	H	H	b	a
SL4.0ch02.5578520	2	19.95432712	H	H	H	b	b	b	b	a	H	b	b	H	H	a	b	b	H	H	b	a	H	H	H	H	H	H	a	H	b	b	H	H	a	H	H	H	H	H	a	b	a	a	b	H	H	b	a
SL4.0ch02.5591555	2	20.49252601	H	H	H	b	b	b	b	a	H	b	b	H	H	a	b	b	H	H	b	a	H	H	H	H	H	H	a	H	b	b	H	H	a	H	H	H	H	H	a	b	a	a	b	H	H	b	a
SL4.0ch02.5610478	2	20.49252611	H	H	H	b	b	b	b	a	H	b	b	H	H	a	b	b	H	H	b	a	H	H	H	H	H	H	a	H	b	b	H	H	a	H	H	H	H	H	a	b	a	a	b	H	H	b	a
SL4.0ch02.5641108	2	21.03074801	H	H	H	b	b	b	b	a	H	b	b	H	H	a	b	b	H	H	b	a	H	H	H	H	H	H	a	H	b	b	H	H	a	H	H	H	H	H	a	b	a	a	b	H	H	b	a
SL4.0ch02.5651501	2	21.03074811	H	H	H	b	b	b	b	a	H	b	b	H	H	a	b	b	H	H	b	a	H	H	H	H	H	H	a	H	b	b	H	H	a	H	H	H	H	H	a	b	a	a	b	H	H	b	a
SL4.0ch02.5666474	2	21.03074821	H	H	H	b	b	b	b	a	H	b	b	H	H	a	b	b	H	H	b	a	H	H	H	H	H	H	a	H	b	b	H	H	a	H	H	H	H	H	a	b	a	a	b	H	H	b	a
SL4.0ch02.5681942	2	21.03074831	H	H	H	b	b	b	b	a	H	b	b	H	H	a	b	b	H	H	b	a	H	H	H	H	H	H	a	H	b	b	H	H	a	H	H	H	H	H	a	b	a	a	b	H	H	b	a
SL4.0ch02.5710260	2	21.5689701	H	H	H	b	b	b	b	a	H	b	b	H	H	a	b	b	H	H	b	a	H	H	H	H	H	H	a	H	b	b	H	H	a	H	H	H	H	H	a	b	a	a	b	H	H	b	a
SL4.0ch02.5724909	2	21.5689702	H	H	H	b	b	b	b	a	H	b	b	H	H	a	b	b	H	H	b	a	H	H	H	H	H	H	a	H	b	b	H	H	a	H	H	H	H	H	a	b	a	a	b	H	H	b	a
SL4.0ch02.5760982	2	21.5689703	H	H	H	b	b	b	b	a	H	b	b	H	H	a	b	b	H	H	b	a	H	H	H	H	H	H	a	H	b	b	H	H	a	H	H	H	H	H	a	b	a	a	b	H	H	b	a
SL4.0ch02.5783322	2	21.5689704	H	H	H	b	b	b	b	a	H	b	b	H	H	a	b	b	H	H	b	a	H	H	H	H	H	H	a	H	b	b	H	H	a	H	H	H	H	H	a	b	a	a	b	H	H	b	a
SL4.0ch02.5821506	2	21.5689705	H	H	H	b	b	b	b	a	H	b	b	H	H	a	b	b	H	H	b	a	H	H	H	H	H	H	a	H	b	b	H	H	a	H	H	H	H	H	a	b	a	a	b	H	H	b	a
SL4.0ch02.5835633	2	21.5689706	H	H	H	b	b	b	b	a	H	b	b	H	H	a	b	b	H	H	b	a	H	H	H	H	H	H	a	H	b	b	H	H	a	H	H	H	H	H	a	b	a	a	b	H	H	b	a
SL4.0ch02.5849740	2	21.5689707	H	H	H	b	b	b	b	a	H	b	b	H	H	a	b	b	H	H	b	a	H	H	H	H	H	H	a	H	b	b	H	H	a	H	H	H	H	H	a	b	a	a	b	H	H	b	a
SL4.0ch02.5874906	2	21.5689708	H	H	H	b	b	b	b	a	H	b	b	H	H	a	b	b	H	H	b	a	H	H	H	H	H	H	a	H	b	b	H	H	a	H	H	H	H	H	a	b	a	a	b	H	H	b	a
SL4.0ch02.5901595	2	21.5689709	H	H	H	b	b	b	b	a	H	b	b	H	H	a	b	b	H	H	b	a	H	H	H	H	H	H	a	H	b	b	H	H	a	H	H	H	H	H	a	b	a	a	b	H	H	b	a
SL4.0ch02.5912245	2	21.568971	H	H	H	b	b	b	b	a	H	b	b	H	H	a	b	b	H	H	b	a	H	H	H	H	H	H	a	H	b	b	H	H	a	H	H	H	H	H	a	b	a	a	b	H	H	b	a
SL4.0ch02.5949633	2	22.1071929	H	H	H	b	b	b	b	a	H	b	b	H	H	a	b	b	H	H	b	a	H	H	H	H	H	H	a	H	b	b	H	H	a	H	H	H	H	H	a	b	a	a	b	H	H	b	a
SL4.0ch02.6028806	2	22.107193	H	H	H	b	b	b	b	a	H	b	b	H	H	a	b	b	H	H	b	a	H	H	H	H	H	H	a	H	b	b	H	H	a	H	H	H	H	H	a	b	a	a	b	H	H	b	a
SL4.0ch02.6086378	2	22.1071931	H	H	H	b	b	b	b	a	H	b	b	H	H	a	b	b	H	H	b	a	H	H	H	H	H	H	a	H	b	b	H	H	a	H	H	H	H	H	a	b	a	a	b	H	H	b	a
SL4.0ch02.6098682	2	23.18479692	H	H	H	b	b	b	b	a	H	b	b	H	H	a	b	b	H	H	b	a	H	H	H	H	H	H	a	H	b	b	H	H	a	H	H	H	H	H	a	b	a	a	b	H	H	b	a
SL4.0ch02.6122678	2	23.18479702	H	H	H	b	b	b	b	a	H	b	b	H	H	a	b	b	H	H	b	a	H	H	H	H	H	H	a	H	b	b	H	H	a	H	H	H	H	H	a	b	a	a	b	H	H	b	a
SL4.0ch02.6177420	2	23.18479712	H	H	H	b	b	b	b	a	H	b	b	H	H	a	b	b	H	H	b	a	H	H	H	H	H	H	a	H	b	b	H	H	a	H	H	H	H	H	a	b	a	a	b	H	H	b	a
SL4.0ch02.6193712	2	23.72301919	H	H	H	b	b	b	b	a	H	b	b	H	H	a	b	b	H	H	b	a	H	H	H	H	H	H	a	H	b	b	H	H	a	H	H	H	H	H	a	b	a	a	b	H	H	b	a
SL4.0ch02.6216254	2	24.26124125	H	H	H	b	b	b	b	H	H	b	b	H	H	a	b	b	H	H	b	a	H	H	H	H	H	H	a	H	b	b	H	H	a	H	H	H	H	H	a	b	a	a	b	H	H	b	a
SL4.0ch02.6234166	2	24.26124135	H	H	H	b	b	b	b	H	H	b	b	H	H	a	b	b	H	H	b	a	H	H	H	H	H	H	a	H	b	b	H	H	a	H	H	H	H	H	a	b	a	a	b	H	H	b	a
SL4.0ch02.6307319	2	24.26124145	H	H	H	b	b	b	b	H	H	b	b	H	H	a	b	b	H	H	b	a	H	H	H	H	H	H	a	H	b	b	H	H	a	H	H	H	H	H	a	b	a	a	b	H	H	b	a
SL4.0ch02.6317429	2	24.26124155	H	H	H	b	b	b	b	H	H	b	b	H	H	a	b	b	H	H	b	a	H	H	H	H	H	H	a	H	b	b	H	H	a	H	H	H	H	H	a	b	a	a	b	H	H	b	a
SL4.0ch02.6328914	2	24.26124165	H	H	H	b	b	b	b	H	H	b	b	H	H	a	b	b	H	H	b	a	H	H	H	H	H	H	a	H	b	b	H	H	a	H	H	H	H	H	a	b	a	a	b	H	H	b	a
SL4.0ch02.6375998	2	25.33883387	H	H	H	b	b	b	H	H	H	b	b	H	H	a	b	b	H	H	b	a	H	H	b	H	H	H	a	H	b	b	H	H	a	H	H	H	H	H	a	b	a	a	b	H	H	b	a
SL4.0ch02.6400951	2	25.33883397	H	H	H	b	b	b	H	H	H	b	b	H	H	a	b	b	H	H	b	a	H	H	b	H	H	H	a	H	b	b	H	H	a	H	H	H	H	H	a	b	a	a	b	H	H	b	a
SL4.0ch02.6427629	2	25.33883407	H	H	H	b	b	b	H	H	H	b	b	H	H	a	b	b	H	H	b	a	H	H	b	H	H	H	a	H	b	b	H	H	a	H	H	H	H	H	a	b	a	a	b	H	H	b	a
SL4.0ch02.6478433	2	25.33883417	H	H	H	b	b	b	H	H	H	b	b	H	H	a	b	b	H	H	b	a	H	H	b	H	H	H	a	H	b	b	H	H	a	H	H	H	H	H	a	b	a	a	b	H	H	b	a
SL4.0ch02.6552185	2	25.33883427	H	H	H	b	b	b	H	H	H	b	b	H	H	a	b	b	H	H	b	a	H	H	b	H	H	H	a	H	b	b	H	H	a	H	H	H	H	H	a	b	a	a	b	H	H	b	a
SL4.0ch02.6576029	2	25.87704474	H	H	H	b	b	b	H	H	H	b	b	H	H	a	b	b	H	H	b	a	H	H	b	H	H	H	a	H	b	b	H	H	a	H	H	H	H	H	a	b	a	a	b	H	H	b	a
SL4.0ch02.6593086	2	25.87704484	H	H	H	b	b	b	H	H	H	b	b	H	H	a	b	b	H	H	b	a	H	H	b	H	H	H	a	H	b	b	H	H	a	H	H	H	H	H	a	b	a	a	b	H	H	b	a
SL4.0ch02.6613431	2	25.87704494	H	H	H	b	b	b	H	H	H	b	b	H	H	a	b	b	H	H	b	a	H	H	b	H	H	H	a	H	b	b	H	H	a	H	H	H	H	H	a	b	a	a	b	H	H	b	a
SL4.0ch02.6632934	2	25.87704504	H	H	H	b	b	b	H	H	H	b	b	H	H	a	b	b	H	H	b	a	H	H	b	H	H	H	a	H	b	b	H	H	a	H	H	H	H	H	a	b	a	a	b	H	H	b	a
SL4.0ch02.6644746	2	25.87704514	H	H	H	b	b	b	H	H	H	b	b	H	H	a	b	b	H	H	b	a	H	H	b	H	H	H	a	H	b	b	H	H	a	H	H	H	H	H	a	b	a	a	b	H	H	b	a
SL4.0ch02.6655350	2	25.87704524	H	H	H	b	b	b	H	H	H	b	b	H	H	a	b	b	H	H	b	a	H	H	b	H	H	H	a	H	b	b	H	H	a	H	H	H	H	H	a	b	a	a	b	H	H	b	a
SL4.0ch02.6665453	2	26.41524412	H	H	H	b	b	b	H	H	H	b	b	H	H	a	b	b	H	H	b	a	H	H	b	H	H	H	a	H	b	b	H	H	a	H	H	H	H	H	a	b	a	a	b	H	H	b	a
SL4.0ch02.6692183	2	26.41524422	H	H	H	b	b	b	H	H	H	b	b	H	H	a	b	b	H	H	b	a	H	H	b	H	H	H	a	H	b	b	H	H	a	H	H	H	H	H	a	b	a	a	b	H	H	b	a
SL4.0ch02.6707227	2	26.41524432	H	H	H	b	b	b	H	H	H	b	b	H	H	a	b	b	H	H	b	a	H	H	b	H	H	H	a	H	b	b	H	H	a	H	H	H	H	H	a	b	a	a	b	H	H	b	a
SL4.0ch02.6723365	2	26.41524442	H	H	H	b	b	b	H	H	H	b	b	H	H	a	b	b	H	H	b	a	H	H	b	H	H	H	a	H	b	b	H	H	a	H	H	H	H	H	a	b	a	a	b	H	H	b	a
SL4.0ch02.6743455	2	26.41524452	H	H	H	b	b	b	H	H	H	b	b	H	H	a	b	b	H	H	b	a	H	H	b	H	H	H	a	H	b	b	H	H	a	H	H	H	H	H	a	b	a	a	b	H	H	b	a
SL4.0ch02.6795446	2	26.95344301	H	H	H	b	b	b	a	H	H	b	b	H	H	a	b	b	H	a	b	a	H	H	b	H	H	H	a	H	b	b	H	H	H	H	H	H	H	H	a	b	a	H	b	H	H	b	a
SL4.0ch02.6818642	2	26.95344311	H	H	H	b	b	b	a	H	H	b	b	H	H	a	b	b	H	a	b	a	H	H	b	H	H	H	a	H	b	b	H	H	H	H	H	H	H	H	a	b	a	H	b	H	H	b	a
SL4.0ch02.6829473	2	26.95344321	H	H	H	b	b	b	a	H	H	b	b	H	H	a	b	b	H	a	b	a	H	H	b	H	H	H	a	H	b	b	H	H	H	H	H	H	H	H	a	b	a	H	b	H	H	b	a
SL4.0ch02.6846337	2	26.95344331	H	H	H	b	b	b	a	H	H	b	b	H	H	a	b	b	H	a	b	a	H	H	b	H	H	H	a	H	b	b	H	H	H	H	H	H	H	H	a	b	a	H	b	H	H	b	a
SL4.0ch02.6868711	2	26.95344341	H	H	H	b	b	b	a	H	H	b	b	H	H	a	b	b	H	a	b	a	H	H	b	H	H	H	a	H	b	b	H	H	H	H	H	H	H	H	a	b	a	H	b	H	H	b	a
SL4.0ch02.6889322	2	26.95344351	H	H	H	b	b	b	a	H	H	b	b	H	H	a	b	b	H	a	b	a	H	H	b	H	H	H	a	H	b	b	H	H	H	H	H	H	H	H	a	b	a	H	b	H	H	b	a
SL4.0ch02.6931272	2	27.4916422	H	H	H	b	b	b	a	H	H	b	b	H	H	a	b	b	H	a	b	a	H	H	b	H	H	H	a	H	b	b	H	H	H	H	H	H	H	H	a	b	a	H	H	H	H	b	a
SL4.0ch02.6955052	2	27.4916423	H	H	H	b	b	b	a	H	H	b	b	H	H	a	b	b	H	a	b	a	H	H	b	H	H	H	a	H	b	b	H	H	H	H	H	H	H	H	a	b	a	H	H	H	H	b	a
SL4.0ch02.6969804	2	27.4916424	H	H	H	b	b	b	a	H	H	b	b	H	H	a	b	b	H	a	b	a	H	H	b	H	H	H	a	H	b	b	H	H	H	H	H	H	H	H	a	b	a	H	H	H	H	b	a
SL4.0ch02.7000571	2	28.02984119	H	H	H	b	b	b	a	H	H	b	b	H	H	a	b	b	H	a	b	a	H	H	b	H	H	H	a	H	b	b	H	H	H	H	H	H	H	H	a	b	a	H	H	H	H	b	a
SL4.0ch02.7012922	2	28.02984129	H	H	H	b	b	b	a	H	H	b	b	H	H	a	b	b	H	a	b	a	H	H	b	H	H	H	a	H	b	b	H	H	H	H	H	H	H	H	a	b	a	H	H	H	H	b	a
SL4.0ch02.7034625	2	28.02984139	H	H	H	b	b	b	a	H	H	b	b	H	H	a	b	b	H	a	b	a	H	H	b	H	H	H	a	H	b	b	H	H	H	H	H	H	H	H	a	b	a	H	H	H	H	b	a
SL4.0ch02.7063206	2	28.02984149	H	H	H	b	b	b	a	H	H	b	b	H	H	a	b	b	H	a	b	a	H	H	b	H	H	H	a	H	b	b	H	H	H	H	H	H	H	H	a	b	a	H	H	H	H	b	a
SL4.0ch02.7133550	2	28.02984159	H	H	H	b	b	b	a	H	H	b	b	H	H	a	b	b	H	a	b	a	H	H	b	H	H	H	a	H	b	b	H	H	H	H	H	H	H	H	a	b	a	H	H	H	H	b	a
SL4.0ch02.7156103	2	28.02984169	H	H	H	b	b	b	a	H	H	b	b	H	H	a	b	b	H	a	b	a	H	H	b	H	H	H	a	H	b	b	H	H	H	H	H	H	H	H	a	b	a	H	H	H	H	b	a
SL4.0ch02.7172820	2	28.02984179	H	H	H	b	b	b	a	H	H	b	b	H	H	a	b	b	H	a	b	a	H	H	b	H	H	H	a	H	b	b	H	H	H	H	H	H	H	H	a	b	a	H	H	H	H	b	a
SL4.0ch02.7212412	2	28.02984189	H	H	H	b	b	b	a	H	H	b	b	H	H	a	b	b	H	a	b	a	H	H	b	H	H	H	a	H	b	b	H	H	H	H	H	H	H	H	a	b	a	H	H	H	H	b	a
SL4.0ch02.7248755	2	28.02984199	H	H	H	b	b	b	a	H	H	b	b	H	H	a	b	b	H	a	b	a	H	H	b	H	H	H	a	H	b	b	H	H	H	H	H	H	H	H	a	b	a	H	H	H	H	b	a
SL4.0ch02.7259916	2	28.02984209	H	H	H	b	b	b	a	H	H	b	b	H	H	a	b	b	H	a	b	a	H	H	b	H	H	H	a	H	b	b	H	H	H	H	H	H	H	H	a	b	a	H	H	H	H	b	a
SL4.0ch02.7276103	2	28.02984219	H	H	H	b	b	b	a	H	H	b	b	H	H	a	b	b	H	a	b	a	H	H	b	H	H	H	a	H	b	b	H	H	H	H	H	H	H	H	a	b	a	H	H	H	H	b	a
SL4.0ch02.7289569	2	28.02984229	H	H	H	b	b	b	a	H	H	b	b	H	H	a	b	b	H	a	b	a	H	H	b	H	H	H	a	H	b	b	H	H	H	H	H	H	H	H	a	b	a	H	H	H	H	b	a
SL4.0ch02.7318851	2	29.10744037	H	H	H	b	b	b	a	H	H	b	b	H	H	a	b	H	H	a	b	a	H	H	b	H	H	H	H	H	b	b	H	H	H	H	H	H	H	H	a	b	a	H	H	H	H	b	a
SL4.0ch02.7338315	2	29.10744047	H	H	H	b	b	b	a	H	H	b	b	H	H	a	b	H	H	a	b	a	H	H	b	H	H	H	H	H	b	b	H	H	H	H	H	H	H	H	a	b	a	H	H	H	H	b	a
SL4.0ch02.7368556	2	29.10744057	H	H	H	b	b	b	a	H	H	b	b	H	H	a	b	H	H	a	b	a	H	H	b	H	H	H	H	H	b	b	H	H	H	H	H	H	H	H	a	b	a	H	H	H	H	b	a
SL4.0ch02.7400957	2	30.18503875	H	H	H	b	b	b	a	H	H	b	b	H	H	a	b	H	H	a	b	a	H	H	b	H	H	H	H	H	b	b	H	H	H	H	H	H	H	H	a	b	a	H	H	H	H	b	a
SL4.0ch02.7453782	2	30.18503885	H	H	H	b	b	b	a	H	H	b	b	H	H	a	b	H	H	a	b	a	H	H	b	H	H	H	H	H	b	b	H	H	H	H	H	H	H	H	a	b	a	H	H	H	H	b	a
SL4.0ch02.7517671	2	30.18503895	H	H	H	b	b	b	a	H	H	b	b	H	H	a	b	H	H	a	b	a	H	H	b	H	H	H	H	H	b	b	H	H	H	H	H	H	H	H	a	b	a	H	H	H	H	b	a
SL4.0ch02.7536438	2	30.18503905	H	H	H	b	b	b	a	H	H	b	b	H	H	a	b	H	H	a	b	a	H	H	b	H	H	H	H	H	b	b	H	H	H	H	H	H	H	H	a	b	a	H	H	H	H	b	a
SL4.0ch02.7556828	2	30.18503915	H	H	H	b	b	b	a	H	H	b	b	H	H	a	b	H	H	a	b	a	H	H	b	H	H	H	H	H	b	b	H	H	H	H	H	H	H	H	a	b	a	H	H	H	H	b	a
SL4.0ch02.7713124	2	30.18503925	H	H	H	b	b	b	a	H	H	b	b	H	H	a	b	H	H	a	b	a	H	H	b	H	H	H	H	H	b	b	H	H	H	H	H	H	H	H	a	b	a	H	H	H	H	b	a
SL4.0ch02.7745231	2	30.18503935	H	H	H	b	b	b	a	H	H	b	b	H	H	a	b	H	H	a	b	a	H	H	b	H	H	H	H	H	b	b	H	H	H	H	H	H	H	H	a	b	a	H	H	H	H	b	a
SL4.0ch02.7802963	2	30.18503945	H	H	H	b	b	b	a	H	H	b	b	H	H	a	b	H	H	a	b	a	H	H	b	H	H	H	H	H	b	b	H	H	H	H	H	H	H	H	a	b	a	H	H	H	H	b	a
SL4.0ch02.7894205	2	30.18503955	H	H	H	b	b	b	a	H	H	b	b	H	H	a	b	H	H	a	b	a	H	H	b	H	H	H	H	H	b	b	H	H	H	H	H	H	H	H	a	b	a	H	H	H	H	b	a
SL4.0ch02.7937702	2	30.99279494	H	H	H	b	b	b	a	H	H	b	b	H	H	a	b	H	H	a	b	a	H	H	b	H	H	H	H	H	b	b	H	b	H	H	H	H	H	H	a	b	H	H	H	H	H	b	a
SL4.0ch02.7953883	2	30.99279504	H	H	H	b	b	b	a	H	H	b	b	H	H	a	b	H	H	a	b	a	H	H	b	H	H	H	H	H	b	b	H	b	H	H	H	H	H	H	a	b	H	H	H	H	H	b	a
SL4.0ch02.7985356	2	31.80055032	H	H	H	b	b	b	a	H	H	b	b	H	H	a	b	H	H	a	b	a	H	H	b	H	H	H	H	H	b	b	H	b	H	H	H	H	H	H	a	b	H	H	H	H	H	b	a
SL4.0ch02.8002186	2	31.80055042	H	H	H	b	b	b	a	H	H	b	b	H	H	a	b	H	H	a	b	a	H	H	b	H	H	H	H	H	b	b	H	b	H	H	H	H	H	H	a	b	H	H	H	H	H	b	a
SL4.0ch02.8057881	2	31.80055052	H	H	H	b	b	b	a	H	H	b	b	H	H	a	b	H	H	a	b	a	H	H	b	H	H	H	H	H	b	b	H	b	H	H	H	H	H	H	a	b	H	H	H	H	H	b	a
SL4.0ch02.8082718	2	31.80055062	H	H	H	b	b	b	a	H	H	b	b	H	H	a	b	H	H	a	b	a	H	H	b	H	H	H	H	H	b	b	H	b	H	H	H	H	H	H	a	b	H	H	H	H	H	b	a
SL4.0ch02.8106426	2	32.33876477	H	H	H	b	b	b	a	H	H	b	b	H	H	a	b	H	H	a	b	a	H	H	b	H	H	H	H	H	b	b	H	b	H	H	H	H	H	H	a	b	H	H	H	H	H	b	a
SL4.0ch02.8122046	2	32.33876487	H	H	H	b	b	b	a	H	H	b	b	H	H	a	b	H	H	a	b	a	H	H	b	H	H	H	H	H	b	b	H	b	H	H	H	H	H	H	a	b	H	H	H	H	H	b	a
SL4.0ch02.8176267	2	32.33876497	H	H	H	b	b	b	a	H	H	b	b	H	H	a	b	H	H	a	b	a	H	H	b	H	H	H	H	H	b	b	H	b	H	H	H	H	H	H	a	b	H	H	H	H	H	b	a
SL4.0ch02.8221757	2	32.33876507	H	H	H	b	b	b	a	H	H	b	b	H	H	a	b	H	H	a	b	a	H	H	b	H	H	H	H	H	b	b	H	b	H	H	H	H	H	H	a	b	H	H	H	H	H	b	a
SL4.0ch02.8249371	2	32.33876517	H	H	H	b	b	b	a	H	H	b	b	H	H	a	b	H	H	a	b	a	H	H	b	H	H	H	H	H	b	b	H	b	H	H	H	H	H	H	a	b	H	H	H	H	H	b	a
SL4.0ch02.8262680	2	32.33876527	H	H	H	b	b	b	a	H	H	b	b	H	H	a	b	H	H	a	b	a	H	H	b	H	H	H	H	H	b	b	H	b	H	H	H	H	H	H	a	b	H	H	H	H	H	b	a
SL4.0ch02.8279225	2	32.33876537	H	H	H	b	b	b	a	H	H	b	b	H	H	a	b	H	H	a	b	a	H	H	b	H	H	H	H	H	b	b	H	b	H	H	H	H	H	H	a	b	H	H	H	H	H	b	a
SL4.0ch02.8350106	2	32.33876547	H	H	H	b	b	b	a	H	H	b	b	H	H	a	b	H	H	a	b	a	H	H	b	H	H	H	H	H	b	b	H	b	H	H	H	H	H	H	a	b	H	H	H	H	H	b	a
SL4.0ch02.8542361	2	32.33876557	H	H	H	b	b	b	a	H	H	b	b	H	H	a	b	H	H	a	b	a	H	H	b	H	H	H	H	H	b	b	H	b	H	H	H	H	H	H	a	b	H	H	H	H	H	b	a
SL4.0ch02.8556411	2	32.87696463	H	H	H	b	b	b	a	H	H	b	b	H	H	a	b	H	H	a	b	a	H	H	b	H	H	H	H	H	b	b	H	b	H	H	H	H	H	H	a	b	H	H	H	H	H	b	a
SL4.0ch02.8577605	2	33.41514389	H	H	H	b	b	b	a	H	H	b	b	H	H	a	b	H	H	a	b	a	H	H	b	H	H	H	H	H	b	b	H	b	H	H	H	H	H	H	a	b	H	H	H	H	H	b	a
SL4.0ch02.8603322	2	33.95333818	H	H	H	b	b	b	a	H	H	b	b	H	H	a	b	H	H	a	b	a	H	H	b	H	H	H	H	H	b	b	H	b	H	H	H	H	H	H	a	b	H	H	H	H	H	b	a
SL4.0ch02.8676709	2	33.95333828	H	H	H	b	b	b	a	H	H	b	b	H	H	a	b	H	H	a	b	a	H	H	b	H	H	H	H	H	b	b	H	b	H	H	H	H	H	H	a	b	H	H	H	H	H	b	a
SL4.0ch02.8757720	2	35.03090377	H	H	H	b	b	b	a	H	H	b	b	H	H	a	b	H	H	a	b	a	H	H	b	H	H	H	H	H	b	b	H	b	H	H	a	H	H	H	a	b	H	H	a	H	H	b	a
SL4.0ch02.8782387	2	35.03090387	H	H	H	b	b	b	a	H	H	b	b	H	H	a	b	H	H	a	b	a	H	H	b	H	H	H	H	H	b	b	H	b	H	H	a	H	H	H	a	b	H	H	a	H	H	b	a
SL4.0ch02.8800464	2	35.03090397	H	H	H	b	b	b	a	H	H	b	b	H	H	a	b	H	H	a	b	a	H	H	b	H	H	H	H	H	b	b	H	b	H	H	a	H	H	H	a	b	H	H	a	H	H	b	a
SL4.0ch02.8832972	2	35.03090407	H	H	H	b	b	b	a	H	H	b	b	H	H	a	b	H	H	a	b	a	H	H	b	H	H	H	H	H	b	b	H	b	H	H	a	H	H	H	a	b	H	H	a	H	H	b	a
SL4.0ch02.8862385	2	35.56912597	H	H	H	b	b	b	a	H	H	b	b	H	H	a	b	H	H	a	b	a	H	H	b	H	H	H	H	H	b	b	H	b	H	H	a	H	H	a	a	b	H	H	a	H	H	b	a
SL4.0ch02.8900460	2	35.56912607	H	H	H	b	b	b	a	H	H	b	b	H	H	a	b	H	H	a	b	a	H	H	b	H	H	H	H	H	b	b	H	b	H	H	a	H	H	a	a	b	H	H	a	H	H	b	a
SL4.0ch02.8929009	2	35.56912617	H	H	H	b	b	b	a	H	H	b	b	H	H	a	b	H	H	a	b	a	H	H	b	H	H	H	H	H	b	b	H	b	H	H	a	H	H	a	a	b	H	H	a	H	H	b	a
SL4.0ch02.9008431	2	35.56912627	H	H	H	b	b	b	a	H	H	b	b	H	H	a	b	H	H	a	b	a	H	H	b	H	H	H	H	H	b	b	H	b	H	H	a	H	H	a	a	b	H	H	a	H	H	b	a
SL4.0ch02.9037958	2	35.56912637	H	H	H	b	b	b	a	H	H	b	b	H	H	a	b	H	H	a	b	a	H	H	b	H	H	H	H	H	b	b	H	b	H	H	a	H	H	a	a	b	H	H	a	H	H	b	a
SL4.0ch02.9193477	2	35.56912647	H	H	H	b	b	b	a	H	H	b	b	H	H	a	b	H	H	a	b	a	H	H	b	H	H	H	H	H	b	b	H	b	H	H	a	H	H	a	a	b	H	H	a	H	H	b	a
SL4.0ch02.9235109	2	35.56912657	H	H	H	b	b	b	a	H	H	b	b	H	H	a	b	H	H	a	b	a	H	H	b	H	H	H	H	H	b	b	H	b	H	H	a	H	H	a	a	b	H	H	a	H	H	b	a
SL4.0ch02.9300084	2	35.56912667	H	H	H	b	b	b	a	H	H	b	b	H	H	a	b	H	H	a	b	a	H	H	b	H	H	H	H	H	b	b	H	b	H	H	a	H	H	a	a	b	H	H	a	H	H	b	a
SL4.0ch02.9317500	2	35.56912677	H	H	H	b	b	b	a	H	H	b	b	H	H	a	b	H	H	a	b	a	H	H	b	H	H	H	H	H	b	b	H	b	H	H	a	H	H	a	a	b	H	H	a	H	H	b	a
SL4.0ch02.9328832	2	35.56912687	H	H	H	b	b	b	a	H	H	b	b	H	H	a	b	H	H	a	b	a	H	H	b	H	H	H	H	H	b	b	H	b	H	H	a	H	H	a	a	b	H	H	a	H	H	b	a
SL4.0ch02.9348133	2	36.646725	H	H	H	b	b	b	a	H	H	b	b	H	H	a	b	H	H	a	b	a	H	b	b	H	H	H	H	H	b	b	H	b	H	H	a	H	H	a	a	b	H	H	a	H	H	b	a
SL4.0ch02.9366775	2	36.6467251	H	H	H	b	b	b	a	H	H	b	b	H	H	a	b	H	H	a	b	a	H	b	b	H	H	H	H	H	b	b	H	b	H	H	a	H	H	a	a	b	H	H	a	H	H	b	a
SL4.0ch02.9405680	2	36.6467252	H	H	H	b	b	b	a	H	H	b	b	H	H	a	b	H	H	a	b	a	H	b	b	H	H	H	H	H	b	b	H	b	H	H	a	H	H	a	a	b	H	H	a	H	H	b	a
SL4.0ch02.9456208	2	37.72432318	H	H	H	b	b	b	a	H	H	b	b	H	H	a	b	H	H	a	b	a	H	b	b	H	H	H	H	H	b	b	H	b	H	H	a	H	H	a	a	b	H	H	a	H	H	b	a
SL4.0ch02.9467570	2	37.72432328	H	H	H	b	b	b	a	H	H	b	b	H	H	a	b	H	H	a	b	a	H	b	b	H	H	H	H	H	b	b	H	b	H	H	a	H	H	a	a	b	H	H	a	H	H	b	a
SL4.0ch02.9479206	2	37.72432338	H	H	H	b	b	b	a	H	H	b	b	H	H	a	b	H	H	a	b	a	H	b	b	H	H	H	H	H	b	b	H	b	H	H	a	H	H	a	a	b	H	H	a	H	H	b	a
SL4.0ch02.9537497	2	37.72432348	H	H	H	b	b	b	a	H	H	b	b	H	H	a	b	H	H	a	b	a	H	b	b	H	H	H	H	H	b	b	H	b	H	H	a	H	H	a	a	b	H	H	a	H	H	b	a
SL4.0ch02.9551418	2	37.72432358	H	H	H	b	b	b	a	H	H	b	b	H	H	a	b	H	H	a	b	a	H	b	b	H	H	H	H	H	b	b	H	b	H	H	a	H	H	a	a	b	H	H	a	H	H	b	a
SL4.0ch02.9624216	2	37.72432368	H	H	H	b	b	b	a	H	H	b	b	H	H	a	b	H	H	a	b	a	H	b	b	H	H	H	H	H	b	b	H	b	H	H	a	H	H	a	a	b	H	H	a	H	H	b	a
SL4.0ch02.9713639	2	37.72432378	H	H	H	b	b	b	a	H	H	b	b	H	H	a	b	H	H	a	b	a	H	b	b	H	H	H	H	H	b	b	H	b	H	H	a	H	H	a	a	b	H	H	a	H	H	b	a
SL4.0ch02.9760991	2	37.72432388	H	H	H	b	b	b	a	H	H	b	b	H	H	a	b	H	H	a	b	a	H	b	b	H	H	H	H	H	b	b	H	b	H	H	a	H	H	a	a	b	H	H	a	H	H	b	a
SL4.0ch02.9828849	2	37.72432398	H	H	H	b	b	b	a	H	H	b	b	H	H	a	b	H	H	a	b	a	H	b	b	H	H	H	H	H	b	b	H	b	H	H	a	H	H	a	a	b	H	H	a	H	H	b	a
SL4.0ch02.9847049	2	37.72432408	H	H	H	b	b	b	a	H	H	b	b	H	H	a	b	H	H	a	b	a	H	b	b	H	H	H	H	H	b	b	H	b	H	H	a	H	H	a	a	b	H	H	a	H	H	b	a
SL4.0ch02.9898887	2	37.72432418	H	H	H	b	b	b	a	H	H	b	b	H	H	a	b	H	H	a	b	a	H	b	b	H	H	H	H	H	b	b	H	b	H	H	a	H	H	a	a	b	H	H	a	H	H	b	a
SL4.0ch02.9923802	2	38.44088928	H	H	H	b	b	b	a	H	H	b	b	H	H	a	b	H	H	a	b	a	H	b	b	H	H	H	H	H	b	b	H	b	H	H	a	H	H	a	a	b	H	H	a	a	H	b	a
SL4.0ch02.9939228	2	38.44088938	H	H	H	b	b	b	a	H	H	b	b	H	H	a	b	H	H	a	b	a	H	b	b	H	H	H	H	H	b	b	H	b	H	H	a	H	H	a	a	b	H	H	a	a	H	b	a
SL4.0ch02.9991473	2	39.88002295	H	H	H	b	b	b	a	H	H	b	b	H	H	a	b	H	b	a	b	a	H	b	b	H	H	H	H	H	b	b	H	b	H	H	a	H	H	a	a	b	H	b	a	a	H	b	a
SL4.0ch02.10003656	2	39.88002305	H	H	H	b	b	b	a	H	H	b	b	H	H	a	b	H	b	a	b	a	H	b	b	H	H	H	H	H	b	b	H	b	H	H	a	H	H	a	a	b	H	b	a	a	H	b	a
SL4.0ch02.10034459	2	39.88002315	H	H	H	b	b	b	a	H	H	b	b	H	H	a	b	H	b	a	b	a	H	b	b	H	H	H	H	H	b	b	H	b	H	H	a	H	H	a	a	b	H	b	a	a	H	b	a
SL4.0ch02.10059751	2	40.95762413	H	H	H	b	b	b	a	H	H	b	b	H	H	a	b	H	b	a	b	a	H	b	b	H	H	H	H	H	b	b	H	b	H	H	a	H	H	a	a	b	H	b	a	a	H	b	a
SL4.0ch02.10134229	2	40.95762423	H	H	H	b	b	b	a	H	H	b	b	H	H	a	b	H	b	a	b	a	H	b	b	H	H	H	H	H	b	b	H	b	H	H	a	H	H	a	a	b	H	b	a	a	H	b	a
SL4.0ch02.10160273	2	40.95762433	H	H	H	b	b	b	a	H	H	b	b	H	H	a	b	H	b	a	b	a	H	b	b	H	H	H	H	H	b	b	H	b	H	H	a	H	H	a	a	b	H	b	a	a	H	b	a
SL4.0ch02.10179688	2	40.95762443	H	H	H	b	b	b	a	H	H	b	b	H	H	a	b	H	b	a	b	a	H	b	b	H	H	H	H	H	b	b	H	b	H	H	a	H	H	a	a	b	H	b	a	a	H	b	a
SL4.0ch02.10199202	2	40.95762453	H	H	H	b	b	b	a	H	H	b	b	H	H	a	b	H	b	a	b	a	H	b	b	H	H	H	H	H	b	b	H	b	H	H	a	H	H	a	a	b	H	b	a	a	H	b	a
SL4.0ch02.10231137	2	41.4958349	H	H	H	b	b	b	a	H	H	b	b	H	H	a	b	H	b	a	b	a	H	b	b	H	H	H	H	H	b	b	H	b	H	H	a	H	H	a	a	b	H	b	a	a	H	b	a
SL4.0ch02.10242324	2	41.495835	H	H	H	b	b	b	a	H	H	b	b	H	H	a	b	H	b	a	b	a	H	b	b	H	H	H	H	H	b	b	H	b	H	H	a	H	H	a	a	b	H	b	a	a	H	b	a
SL4.0ch02.10270792	2	41.4958351	H	H	H	b	b	b	a	H	H	b	b	H	H	a	b	H	b	a	b	a	H	b	b	H	H	H	H	H	b	b	H	b	H	H	a	H	H	a	a	b	H	b	a	a	H	b	a
SL4.0ch02.10284144	2	42.57340259	H	H	H	b	b	b	a	H	H	b	b	H	b	a	b	H	b	a	b	a	H	b	H	H	H	H	H	H	b	b	H	b	H	H	a	H	H	a	a	b	H	b	a	a	H	b	a
SL4.0ch02.10311619	2	42.57340269	H	H	H	b	b	b	a	H	H	b	b	H	b	a	b	H	b	a	b	a	H	b	H	H	H	H	H	H	b	b	H	b	H	H	a	H	H	a	a	b	H	b	a	a	H	b	a
SL4.0ch02.10334360	2	43.11162654	H	H	H	b	b	b	a	H	H	b	b	H	b	a	b	H	b	a	b	a	H	H	H	H	H	H	H	H	b	b	H	b	H	H	a	H	H	a	a	b	H	b	a	a	H	b	a
SL4.0ch02.10351305	2	43.11162664	H	H	H	b	b	b	a	H	H	b	b	H	b	a	b	H	b	a	b	a	H	H	H	H	H	H	H	H	b	b	H	b	H	H	a	H	H	a	a	b	H	b	a	a	H	b	a
SL4.0ch02.10372948	2	43.11162674	H	H	H	b	b	b	a	H	H	b	b	H	b	a	b	H	b	a	b	a	H	H	H	H	H	H	H	H	b	b	H	b	H	H	a	H	H	a	a	b	H	b	a	a	H	b	a
SL4.0ch02.10393017	2	43.11162684	H	H	H	b	b	b	a	H	H	b	b	H	b	a	b	H	b	a	b	a	H	H	H	H	H	H	H	H	b	b	H	b	H	H	a	H	H	a	a	b	H	b	a	a	H	b	a
SL4.0ch02.10445927	2	43.11162694	H	H	H	b	b	b	a	H	H	b	b	H	b	a	b	H	b	a	b	a	H	H	H	H	H	H	H	H	b	b	H	b	H	H	a	H	H	a	a	b	H	b	a	a	H	b	a
SL4.0ch02.10461132	2	43.11162704	H	H	H	b	b	b	a	H	H	b	b	H	b	a	b	H	b	a	b	a	H	H	H	H	H	H	H	H	b	b	H	b	H	H	a	H	H	a	a	b	H	b	a	a	H	b	a
SL4.0ch02.10476742	2	43.11162714	H	H	H	b	b	b	a	H	H	b	b	H	b	a	b	H	b	a	b	a	H	H	H	H	H	H	H	H	b	b	H	b	H	H	a	H	H	a	a	b	H	b	a	a	H	b	a
SL4.0ch02.10487991	2	43.11162724	H	H	H	b	b	b	a	H	H	b	b	H	b	a	b	H	b	a	b	a	H	H	H	H	H	H	H	H	b	b	H	b	H	H	a	H	H	a	a	b	H	b	a	a	H	b	a
SL4.0ch02.10508749	2	43.11162734	H	H	H	b	b	b	a	H	H	b	b	H	b	a	b	H	b	a	b	a	H	H	H	H	H	H	H	H	b	b	H	b	H	H	a	H	H	a	a	b	H	b	a	a	H	b	a
SL4.0ch02.10527112	2	43.11162744	H	H	H	b	b	b	a	H	H	b	b	H	b	a	b	H	b	a	b	a	H	H	H	H	H	H	H	H	b	b	H	b	H	H	a	H	H	a	a	b	H	b	a	a	H	b	a
SL4.0ch02.10547292	2	43.11162754	H	H	H	b	b	b	a	H	H	b	b	H	b	a	b	H	b	a	b	a	H	H	H	H	H	H	H	H	b	b	H	b	H	H	a	H	H	a	a	b	H	b	a	a	H	b	a
SL4.0ch02.10589090	2	43.11162764	H	H	H	b	b	b	a	H	H	b	b	H	b	a	b	H	b	a	b	a	H	H	H	H	H	H	H	H	b	b	H	b	H	H	a	H	H	a	a	b	H	b	a	a	H	b	a
SL4.0ch02.10628031	2	43.11162774	H	H	H	b	b	b	a	H	H	b	b	H	b	a	b	H	b	a	b	a	H	H	H	H	H	H	H	H	b	b	H	b	H	H	a	H	H	a	a	b	H	b	a	a	H	b	a
SL4.0ch02.10643703	2	43.11162784	H	H	H	b	b	b	a	H	H	b	b	H	b	a	b	H	b	a	b	a	H	H	H	H	H	H	H	H	b	b	H	b	H	H	a	H	H	a	a	b	H	b	a	a	H	b	a
SL4.0ch02.10662900	2	43.11162794	H	H	H	b	b	b	a	H	H	b	b	H	b	a	b	H	b	a	b	a	H	H	H	H	H	H	H	H	b	b	H	b	H	H	a	H	H	a	a	b	H	b	a	a	H	b	a
SL4.0ch02.10688348	2	43.11162804	H	H	H	b	b	b	a	H	H	b	b	H	b	a	b	H	b	a	b	a	H	H	H	H	H	H	H	H	b	b	H	b	H	H	a	H	H	a	a	b	H	b	a	a	H	b	a
SL4.0ch02.10699611	2	43.11162814	H	H	H	b	b	b	a	H	H	b	b	H	b	a	b	H	b	a	b	a	H	H	H	H	H	H	H	H	b	b	H	b	H	H	a	H	H	a	a	b	H	b	a	a	H	b	a
SL4.0ch02.10754107	2	43.11162824	H	H	H	b	b	b	a	H	H	b	b	H	b	a	b	H	b	a	b	a	H	H	H	H	H	H	H	H	b	b	H	b	H	H	a	H	H	a	a	b	H	b	a	a	H	b	a
SL4.0ch02.10766427	2	43.11162834	H	H	H	b	b	b	a	H	H	b	b	H	b	a	b	H	b	a	b	a	H	H	H	H	H	H	H	H	b	b	H	b	H	H	a	H	H	a	a	b	H	b	a	a	H	b	a
SL4.0ch02.10820194	2	43.11162844	H	H	H	b	b	b	a	H	H	b	b	H	b	a	b	H	b	a	b	a	H	H	H	H	H	H	H	H	b	b	H	b	H	H	a	H	H	a	a	b	H	b	a	a	H	b	a
SL4.0ch02.10832190	2	43.11162854	H	H	H	b	b	b	a	H	H	b	b	H	b	a	b	H	b	a	b	a	H	H	H	H	H	H	H	H	b	b	H	b	H	H	a	H	H	a	a	b	H	b	a	a	H	b	a
SL4.0ch02.10850746	2	43.11162864	H	H	H	b	b	b	a	H	H	b	b	H	b	a	b	H	b	a	b	a	H	H	H	H	H	H	H	H	b	b	H	b	H	H	a	H	H	a	a	b	H	b	a	a	H	b	a
SL4.0ch02.10883569	2	43.11162874	H	H	H	b	b	b	a	H	H	b	b	H	b	a	b	H	b	a	b	a	H	H	H	H	H	H	H	H	b	b	H	b	H	H	a	H	H	a	a	b	H	b	a	a	H	b	a
SL4.0ch02.10931093	2	43.64983911	H	H	H	b	b	b	a	H	H	b	b	H	b	a	b	H	b	a	b	a	H	H	H	H	H	H	H	H	b	b	H	b	H	H	a	H	H	a	a	b	H	b	a	a	H	b	a
SL4.0ch02.10977287	2	43.64983921	H	H	H	b	b	b	a	H	H	b	b	H	b	a	b	H	b	a	b	a	H	H	H	H	H	H	H	H	b	b	H	b	H	H	a	H	H	a	a	b	H	b	a	a	H	b	a
SL4.0ch02.11004744	2	43.64983931	H	H	H	b	b	b	a	H	H	b	b	H	b	a	b	H	b	a	b	a	H	H	H	H	H	H	H	H	b	b	H	b	H	H	a	H	H	a	a	b	H	b	a	a	H	b	a
SL4.0ch02.11052763	2	44.72744812	H	H	a	b	b	b	a	H	H	b	b	H	b	a	b	H	H	a	H	a	H	H	H	H	H	H	H	H	b	b	H	b	H	H	a	H	H	a	a	b	H	b	a	a	H	b	a
SL4.0ch02.11073740	2	45.2656383	H	H	a	b	b	b	a	H	H	b	b	H	b	a	b	H	H	a	H	a	H	H	H	H	H	H	H	H	b	b	H	b	H	H	a	H	H	a	a	b	H	b	a	a	H	b	a
SL4.0ch02.11084484	2	45.2656384	H	H	a	b	b	b	a	H	H	b	b	H	b	a	b	H	H	a	H	a	H	H	H	H	H	H	H	H	b	b	H	b	H	H	a	H	H	a	a	b	H	b	a	a	H	b	a
SL4.0ch02.11107430	2	45.80379028	H	H	a	b	b	b	a	H	H	b	b	H	b	a	b	H	H	a	H	a	H	H	H	H	H	H	H	H	b	b	H	b	H	H	a	H	H	a	a	b	H	b	a	a	H	b	a
SL4.0ch02.11134829	2	45.80379038	H	H	a	b	b	b	a	H	H	b	b	H	b	a	b	H	H	a	H	a	H	H	H	H	H	H	H	H	b	b	H	b	H	H	a	H	H	a	a	b	H	b	a	a	H	b	a
SL4.0ch02.11168585	2	45.80379048	H	H	a	b	b	b	a	H	H	b	b	H	b	a	b	H	H	a	H	a	H	H	H	H	H	H	H	H	b	b	H	b	H	H	a	H	H	a	a	b	H	b	a	a	H	b	a
SL4.0ch02.11206535	2	45.80379058	H	H	a	b	b	b	a	H	H	b	b	H	b	a	b	H	H	a	H	a	H	H	H	H	H	H	H	H	b	b	H	b	H	H	a	H	H	a	a	b	H	b	a	a	H	b	a
SL4.0ch02.11270094	2	46.61154962	H	H	a	b	b	b	a	H	H	b	b	H	b	a	b	H	H	a	H	a	H	H	H	H	H	H	H	H	b	b	H	b	H	H	a	H	H	a	a	b	H	b	a	a	H	b	a
SL4.0ch02.11353096	2	46.61154972	H	H	a	b	b	b	a	H	H	b	b	H	b	a	b	H	H	a	H	a	H	H	H	H	H	H	H	H	b	b	H	b	H	H	a	H	H	a	a	b	H	b	a	a	H	b	a
SL4.0ch02.11388866	2	47.41930896	H	H	a	b	b	b	a	H	H	b	b	H	b	a	b	H	H	a	H	a	H	H	H	H	H	H	H	H	b	b	H	b	H	H	a	H	H	a	a	b	H	b	a	a	H	b	a
SL4.0ch02.11406278	2	47.41930906	H	H	a	b	b	b	a	H	H	b	b	H	b	a	b	H	H	a	H	a	H	H	H	H	H	H	H	H	b	b	H	b	H	H	a	H	H	a	a	b	H	b	a	a	H	b	a
SL4.0ch02.11473117	2	47.41930916	H	H	a	b	b	b	a	H	H	b	b	H	b	a	b	H	H	a	H	a	H	H	H	H	H	H	H	H	b	b	H	b	H	H	a	H	H	a	a	b	H	b	a	a	H	b	a
SL4.0ch02.11490861	2	47.41930926	H	H	a	b	b	b	a	H	H	b	b	H	b	a	b	H	H	a	H	a	H	H	H	H	H	H	H	H	b	b	H	b	H	H	a	H	H	a	a	b	H	b	a	a	H	b	a
SL4.0ch02.11543440	2	47.41930936	H	H	a	b	b	b	a	H	H	b	b	H	b	a	b	H	H	a	H	a	H	H	H	H	H	H	H	H	b	b	H	b	H	H	a	H	H	a	a	b	H	b	a	a	H	b	a
SL4.0ch02.11554808	2	47.95753126	H	H	a	b	b	b	a	H	H	b	b	H	b	a	b	H	H	a	H	a	H	H	H	H	H	H	H	H	b	b	H	b	H	H	a	H	H	a	a	b	H	b	a	a	H	b	a
SL4.0ch02.11588161	2	47.95753136	H	H	a	b	b	b	a	H	H	b	b	H	b	a	b	H	H	a	H	a	H	H	H	H	H	H	H	H	b	b	H	b	H	H	a	H	H	a	a	b	H	b	a	a	H	b	a
SL4.0ch02.11608804	2	48.49571027	H	H	a	b	b	b	H	H	H	b	b	H	b	a	b	H	H	a	H	a	H	H	H	H	H	H	H	H	b	b	H	b	H	H	a	H	H	a	a	b	H	b	a	a	H	b	a
SL4.0ch02.11628612	2	48.49571037	H	H	a	b	b	b	H	H	H	b	b	H	b	a	b	H	H	a	H	a	H	H	H	H	H	H	H	H	b	b	H	b	H	H	a	H	H	a	a	b	H	b	a	a	H	b	a
SL4.0ch02.11652053	2	49.5732971	H	H	a	b	b	b	H	H	H	b	b	H	b	a	H	H	H	a	H	a	H	H	H	H	H	H	H	H	b	b	H	b	H	H	a	H	H	a	a	b	a	b	H	a	H	b	a
SL4.0ch02.11670770	2	49.5732972	H	H	a	b	b	b	H	H	H	b	b	H	b	a	H	H	H	a	H	a	H	H	H	H	H	H	H	H	b	b	H	b	H	H	a	H	H	a	a	b	a	b	H	a	H	b	a
SL4.0ch02.11701788	2	50.65088392	H	H	a	b	b	b	H	H	H	b	b	H	b	a	H	H	H	a	H	a	H	H	H	H	H	H	H	H	b	b	H	b	H	H	a	H	H	a	a	b	a	b	H	a	H	b	a
SL4.0ch02.11742314	2	50.65088402	H	H	a	b	b	b	H	H	H	b	b	H	b	a	H	H	H	a	H	a	H	H	H	H	H	H	H	H	b	b	H	b	H	H	a	H	H	a	a	b	a	b	H	a	H	b	a
SL4.0ch02.11766451	2	51.18908988	H	H	a	b	b	b	H	H	H	b	b	H	b	a	H	H	H	a	H	a	H	H	H	H	H	H	H	H	b	b	H	b	H	H	a	H	H	a	a	b	a	b	H	a	H	b	a
SL4.0ch02.11789654	2	51.18908998	H	H	a	b	b	b	H	H	H	b	b	H	b	a	H	H	H	a	H	a	H	H	H	H	H	H	H	H	b	b	H	b	H	H	a	H	H	a	a	b	a	b	H	a	H	b	a
SL4.0ch02.11826395	2	51.72728483	H	H	a	b	b	b	H	H	H	b	b	H	b	a	H	H	H	a	a	a	H	H	H	H	H	H	H	H	b	b	H	b	H	b	a	H	H	a	a	b	a	b	H	a	H	b	a
SL4.0ch02.11837420	2	51.72728493	H	H	a	b	b	b	H	H	H	b	b	H	b	a	H	H	H	a	a	a	H	H	H	H	H	H	H	H	b	b	H	b	H	b	a	H	H	a	a	b	a	b	H	a	H	b	a
SL4.0ch02.11877512	2	51.72728503	H	H	a	b	b	b	H	H	H	b	b	H	b	a	H	H	H	a	a	a	H	H	H	H	H	H	H	H	b	b	H	b	H	b	a	H	H	a	a	b	a	b	H	a	H	b	a
SL4.0ch02.11907192	2	51.72728513	H	H	a	b	b	b	H	H	H	b	b	H	b	a	H	H	H	a	a	a	H	H	H	H	H	H	H	H	b	b	H	b	H	b	a	H	H	a	a	b	a	b	H	a	H	b	a
SL4.0ch02.11918574	2	51.72728523	H	H	a	b	b	b	H	H	H	b	b	H	b	a	H	H	H	a	a	a	H	H	H	H	H	H	H	H	b	b	H	b	H	b	a	H	H	a	a	b	a	b	H	a	H	b	a
SL4.0ch02.11932648	2	51.72728533	H	H	a	b	b	b	H	H	H	b	b	H	b	a	H	H	H	a	a	a	H	H	H	H	H	H	H	H	b	b	H	b	H	b	a	H	H	a	a	b	a	b	H	a	H	b	a
SL4.0ch02.12002808	2	51.72728543	H	H	a	b	b	b	H	H	H	b	b	H	b	a	H	H	H	a	a	a	H	H	H	H	H	H	H	H	b	b	H	b	H	b	a	H	H	a	a	b	a	b	H	a	H	b	a
SL4.0ch02.12019876	2	51.72728553	H	H	a	b	b	b	H	H	H	b	b	H	b	a	H	H	H	a	a	a	H	H	H	H	H	H	H	H	b	b	H	b	H	b	a	H	H	a	a	b	a	b	H	a	H	b	a
SL4.0ch02.12030685	2	51.72728563	H	H	a	b	b	b	H	H	H	b	b	H	b	a	H	H	H	a	a	a	H	H	H	H	H	H	H	H	b	b	H	b	H	b	a	H	H	a	a	b	a	b	H	a	H	b	a
SL4.0ch02.12043978	2	51.72728573	H	H	a	b	b	b	H	H	H	b	b	H	b	a	H	H	H	a	a	a	H	H	H	H	H	H	H	H	b	b	H	b	H	b	a	H	H	a	a	b	a	b	H	a	H	b	a
SL4.0ch02.12100607	2	51.72728583	H	H	a	b	b	b	H	H	H	b	b	H	b	a	H	H	H	a	a	a	H	H	H	H	H	H	H	H	b	b	H	b	H	b	a	H	H	a	a	b	a	b	H	a	H	b	a
SL4.0ch02.12152349	2	52.26548472	H	H	a	b	b	b	H	H	H	b	b	H	b	a	H	H	H	a	a	a	H	H	H	H	H	H	H	H	b	b	H	b	H	b	a	H	H	a	a	b	a	b	H	a	H	b	a
SL4.0ch02.12198962	2	52.26548482	H	H	a	b	b	b	H	H	H	b	b	H	b	a	H	H	H	a	a	a	H	H	H	H	H	H	H	H	b	b	H	b	H	b	a	H	H	a	a	b	a	b	H	a	H	b	a
SL4.0ch02.12260500	2	52.80368371	H	H	a	b	b	b	H	H	H	b	b	H	b	a	H	H	H	a	a	a	H	H	H	H	H	H	H	H	b	b	H	b	H	b	a	H	H	a	a	b	a	b	H	a	H	b	a
SL4.0ch02.12326776	2	52.80368381	H	H	a	b	b	b	H	H	H	b	b	H	b	a	H	H	H	a	a	a	H	H	H	H	H	H	H	H	b	b	H	b	H	b	a	H	H	a	a	b	a	b	H	a	H	b	a
SL4.0ch02.12339390	2	52.80368391	H	H	a	b	b	b	H	H	H	b	b	H	b	a	H	H	H	a	a	a	H	H	H	H	H	H	H	H	b	b	H	b	H	b	a	H	H	a	a	b	a	b	H	a	H	b	a
SL4.0ch02.12350248	2	53.34189744	H	H	a	b	b	b	H	H	H	H	b	H	b	a	H	H	H	a	a	a	H	H	H	H	H	H	H	H	b	b	H	b	H	b	a	H	H	a	a	b	a	b	H	a	H	b	a
SL4.0ch02.12370143	2	53.88009796	H	H	a	b	b	b	H	H	H	H	b	H	b	H	H	H	H	H	a	a	H	H	H	H	H	H	H	H	b	b	H	b	H	b	a	H	H	a	a	b	a	b	H	a	H	b	a
SL4.0ch02.12390984	2	53.88009806	H	H	a	b	b	b	H	H	H	H	b	H	b	H	H	H	H	H	a	a	H	H	H	H	H	H	H	H	b	b	H	b	H	b	a	H	H	a	a	b	a	b	H	a	H	b	a
SL4.0ch02.12403062	2	53.88009816	H	H	a	b	b	b	H	H	H	H	b	H	b	H	H	H	H	H	a	a	H	H	H	H	H	H	H	H	b	b	H	b	H	b	a	H	H	a	a	b	a	b	H	a	H	b	a
SL4.0ch02.12422434	2	55.31896674	H	H	a	b	b	b	H	H	H	H	b	H	b	H	H	H	H	H	a	a	H	H	H	H	H	H	H	H	b	b	H	b	H	b	a	H	H	a	a	b	a	b	H	a	H	b	a
SL4.0ch02.12445122	2	55.31896684	H	H	a	b	b	b	H	H	H	H	b	H	b	H	H	H	H	H	a	a	H	H	H	H	H	H	H	H	b	b	H	b	H	b	a	H	H	a	a	b	a	b	H	a	H	b	a
SL4.0ch02.12457118	2	56.03554336	H	H	a	b	b	b	H	H	H	H	b	H	b	H	H	H	H	H	a	a	H	H	H	H	H	H	H	H	b	b	H	b	H	b	a	H	H	a	a	b	a	b	H	a	H	b	a
SL4.0ch02.12471050	2	56.03554346	H	H	a	b	b	b	H	H	H	H	b	H	b	H	H	H	H	H	a	a	H	H	H	H	H	H	H	H	b	b	H	b	H	b	a	H	H	a	a	b	a	b	H	a	H	b	a
SL4.0ch02.12496644	2	56.03554356	H	H	a	b	b	b	H	H	H	H	b	H	b	H	H	H	H	H	a	a	H	H	H	H	H	H	H	H	b	b	H	b	H	b	a	H	H	a	a	b	a	b	H	a	H	b	a
SL4.0ch02.12524678	2	56.57369778	H	H	a	b	b	b	H	H	H	H	b	H	b	H	H	H	H	H	a	a	H	H	H	H	H	H	H	H	b	b	H	b	H	b	a	H	H	a	a	b	a	b	H	a	H	b	a
SL4.0ch02.12582881	2	56.57369788	H	H	a	b	b	b	H	H	H	H	b	H	b	H	H	H	H	H	a	a	H	H	H	H	H	H	H	H	b	b	H	b	H	b	a	H	H	a	a	b	a	b	H	a	H	b	a
SL4.0ch02.12614772	2	57.11191957	H	H	a	b	b	b	H	H	H	H	b	H	b	H	H	H	H	H	a	a	H	H	H	H	H	H	H	H	b	b	H	b	H	b	a	H	H	a	a	b	a	b	H	a	H	b	a
SL4.0ch02.12628873	2	57.11191967	H	H	a	b	b	b	H	H	H	H	b	H	b	H	H	H	H	H	a	a	H	H	H	H	H	H	H	H	b	b	H	b	H	b	a	H	H	a	a	b	a	b	H	a	H	b	a
SL4.0ch02.12643419	2	57.11191977	H	H	a	b	b	b	H	H	H	H	b	H	b	H	H	H	H	H	a	a	H	H	H	H	H	H	H	H	b	b	H	b	H	b	a	H	H	a	a	b	a	b	H	a	H	b	a
SL4.0ch02.12656412	2	57.11191987	H	H	a	b	b	b	H	H	H	H	b	H	b	H	H	H	H	H	a	a	H	H	H	H	H	H	H	H	b	b	H	b	H	b	a	H	H	a	a	b	a	b	H	a	H	b	a
SL4.0ch02.12785403	2	57.65014157	H	H	a	b	b	b	b	H	H	H	b	H	b	a	H	H	H	H	a	a	H	H	H	H	H	H	H	H	b	b	H	b	H	b	a	H	H	a	a	b	a	b	H	a	H	b	a
SL4.0ch02.12815797	2	57.65014167	H	H	a	b	b	b	b	H	H	H	b	H	b	a	H	H	H	H	a	a	H	H	H	H	H	H	H	H	b	b	H	b	H	b	a	H	H	a	a	b	a	b	H	a	H	b	a
SL4.0ch02.12840396	2	57.65014177	H	H	a	b	b	b	b	H	H	H	b	H	b	a	H	H	H	H	a	a	H	H	H	H	H	H	H	H	b	b	H	b	H	b	a	H	H	a	a	b	a	b	H	a	H	b	a
SL4.0ch02.12852397	2	57.65014187	H	H	a	b	b	b	b	H	H	H	b	H	b	a	H	H	H	H	a	a	H	H	H	H	H	H	H	H	b	b	H	b	H	b	a	H	H	a	a	b	a	b	H	a	H	b	a
SL4.0ch02.12875247	2	57.65014197	H	H	a	b	b	b	b	H	H	H	b	H	b	a	H	H	H	H	a	a	H	H	H	H	H	H	H	H	b	b	H	b	H	b	a	H	H	a	a	b	a	b	H	a	H	b	a
SL4.0ch02.12902409	2	57.65014207	H	H	a	b	b	b	b	H	H	H	b	H	b	a	H	H	H	H	a	a	H	H	H	H	H	H	H	H	b	b	H	b	H	b	a	H	H	a	a	b	a	b	H	a	H	b	a
SL4.0ch02.12942300	2	57.65014217	H	H	a	b	b	b	b	H	H	H	b	H	b	a	H	H	H	H	a	a	H	H	H	H	H	H	H	H	b	b	H	b	H	b	a	H	H	a	a	b	a	b	H	a	H	b	a
SL4.0ch02.12955806	2	59.08930111	H	H	a	b	b	b	b	H	H	H	b	H	b	a	H	H	H	H	a	a	H	H	H	H	H	H	H	H	b	b	H	b	H	b	a	H	H	a	H	b	a	b	H	a	H	b	a
SL4.0ch02.12969409	2	59.08930121	H	H	a	b	b	b	b	H	H	H	b	H	b	a	H	H	H	H	a	a	H	H	H	H	H	H	H	H	b	b	H	b	H	b	a	H	H	a	H	b	a	b	H	a	H	b	a
SL4.0ch02.13034546	2	59.08930131	H	H	a	b	b	b	b	H	H	H	b	H	b	a	H	H	H	H	a	a	H	H	H	H	H	H	H	H	b	b	H	b	H	b	a	H	H	a	H	b	a	b	H	a	H	b	a
SL4.0ch02.13066354	2	59.80585673	H	H	a	b	b	b	b	H	H	H	b	H	b	a	H	H	H	H	a	a	H	H	H	H	H	H	H	H	b	b	H	b	H	b	a	H	H	a	H	b	a	b	H	a	H	b	a
SL4.0ch02.13115822	2	59.80585683	H	H	a	b	b	b	b	H	H	H	b	H	b	a	H	H	H	H	a	a	H	H	H	H	H	H	H	H	b	b	H	b	H	b	a	H	H	a	H	b	a	b	H	a	H	b	a
SL4.0ch02.13136541	2	59.80585693	H	H	a	b	b	b	b	H	H	H	b	H	b	a	H	H	H	H	a	a	H	H	H	H	H	H	H	H	b	b	H	b	H	b	a	H	H	a	H	b	a	b	H	a	H	b	a
SL4.0ch02.13149979	2	59.80585703	H	H	a	b	b	b	b	H	H	H	b	H	b	a	H	H	H	H	a	a	H	H	H	H	H	H	H	H	b	b	H	b	H	b	a	H	H	a	H	b	a	b	H	a	H	b	a
SL4.0ch02.13178258	2	60.34407892	H	H	a	b	b	b	b	H	H	H	b	H	b	a	H	H	H	H	a	a	H	H	H	H	H	H	H	H	b	b	H	b	H	b	a	H	H	a	H	b	a	b	H	a	H	b	a
SL4.0ch02.13216299	2	60.34407902	H	H	a	b	b	b	b	H	H	H	b	H	b	a	H	H	H	H	a	a	H	H	H	H	H	H	H	H	b	b	H	b	H	b	a	H	H	a	H	b	a	b	H	a	H	b	a
SL4.0ch02.13244861	2	60.34407912	H	H	a	b	b	b	b	H	H	H	b	H	b	a	H	H	H	H	a	a	H	H	H	H	H	H	H	H	b	b	H	b	H	b	a	H	H	a	H	b	a	b	H	a	H	b	a
SL4.0ch02.13288686	2	61.42167139	H	H	a	b	b	b	b	H	H	H	b	H	b	a	H	H	H	H	H	a	H	H	H	H	H	H	H	H	b	b	H	b	H	b	a	H	H	a	H	b	a	b	H	a	H	b	a
SL4.0ch02.13300562	2	61.42167149	H	H	a	b	b	b	b	H	H	H	b	H	b	a	H	H	H	H	H	a	H	H	H	H	H	H	H	H	b	b	H	b	H	b	a	H	H	a	H	b	a	b	H	a	H	b	a
SL4.0ch02.13314103	2	61.42167159	H	H	a	b	b	b	b	H	H	H	b	H	b	a	H	H	H	H	H	a	H	H	H	H	H	H	H	H	b	b	H	b	H	b	a	H	H	a	H	b	a	b	H	a	H	b	a
SL4.0ch02.13359331	2	61.42167169	H	H	a	b	b	b	b	H	H	H	b	H	b	a	H	H	H	H	H	a	H	H	H	H	H	H	H	H	b	b	H	b	H	b	a	H	H	a	H	b	a	b	H	a	H	b	a
SL4.0ch02.13378654	2	61.95985078	H	H	a	b	b	b	b	H	H	H	b	H	b	a	H	H	H	H	H	a	H	H	H	H	H	H	H	H	b	b	H	b	H	b	a	H	H	a	H	b	a	H	H	a	H	b	a
SL4.0ch02.13406307	2	62.49807285	H	H	a	b	b	b	b	H	H	H	b	H	b	a	H	H	H	H	H	a	H	H	b	H	H	H	H	H	b	b	H	b	H	b	a	H	H	a	H	b	a	H	H	a	H	b	a
SL4.0ch02.13417589	2	62.49807295	H	H	a	b	b	b	b	H	H	H	b	H	b	a	H	H	H	H	H	a	H	H	b	H	H	H	H	H	b	b	H	b	H	b	a	H	H	a	H	b	a	H	H	a	H	b	a
SL4.0ch02.13444681	2	62.49807312	H	H	a	b	b	b	b	H	H	H	b	H	b	a	H	H	H	H	H	a	H	H	b	H	H	H	H	H	b	b	H	b	H	b	a	H	H	a	H	b	a	H	H	a	H	b	a
SL4.0ch02.13473070	2	63.03629474	H	H	a	b	b	b	b	H	H	H	b	H	b	a	H	H	H	H	H	a	H	H	b	H	H	H	H	H	b	b	H	b	H	b	a	H	H	a	H	b	a	H	H	a	H	b	a
SL4.0ch02.13495332	2	63.03629484	H	H	a	b	b	b	b	H	H	H	b	H	b	a	H	H	H	H	H	a	H	H	b	H	H	H	H	H	b	b	H	b	H	b	a	H	H	a	H	b	a	H	H	a	H	b	a
SL4.0ch02.13506753	2	63.03629494	H	H	a	b	b	b	b	H	H	H	b	H	b	a	H	H	H	H	H	a	H	H	b	H	H	H	H	H	b	b	H	b	H	b	a	H	H	a	H	b	a	H	H	a	H	b	a
SL4.0ch02.13530446	2	63.03629504	H	H	a	b	b	b	b	H	H	H	b	H	b	a	H	H	H	H	H	a	H	H	b	H	H	H	H	H	b	b	H	b	H	b	a	H	H	a	H	b	a	H	H	a	H	b	a
SL4.0ch02.13547013	2	63.03629514	H	H	a	b	b	b	b	H	H	H	b	H	b	a	H	H	H	H	H	a	H	H	b	H	H	H	H	H	b	b	H	b	H	b	a	H	H	a	H	b	a	H	H	a	H	b	a
SL4.0ch02.13575530	2	64.11389892	H	H	a	b	b	b	b	H	H	H	b	H	b	a	H	H	H	H	H	a	H	H	b	H	H	H	H	H	b	b	H	b	H	b	a	H	H	a	H	b	a	H	H	a	H	b	a
SL4.0ch02.13618994	2	64.11389902	H	H	a	b	b	b	b	H	H	H	b	H	b	a	H	H	H	H	H	a	H	H	b	H	H	H	H	H	b	b	H	b	H	b	a	H	H	a	H	b	a	H	H	a	H	b	a
SL4.0ch02.13631747	2	64.11389912	H	H	a	b	b	b	b	H	H	H	b	H	b	a	H	H	H	H	H	a	H	H	b	H	H	H	H	H	b	b	H	b	H	b	a	H	H	a	H	b	a	H	H	a	H	b	a
SL4.0ch02.13646831	2	64.11389922	H	H	a	b	b	b	b	H	H	H	b	H	b	a	H	H	H	H	H	a	H	H	b	H	H	H	H	H	b	b	H	b	H	b	a	H	H	a	H	b	a	H	H	a	H	b	a
SL4.0ch02.13705689	2	64.65212111	H	H	a	b	b	b	b	H	H	H	b	H	b	a	H	H	H	H	H	a	H	H	b	H	H	H	H	H	b	b	H	b	H	b	a	H	H	a	H	b	a	H	H	a	H	b	a
SL4.0ch02.13748785	2	64.65212121	H	H	a	b	b	b	b	H	H	H	b	H	b	a	H	H	H	H	H	a	H	H	b	H	H	H	H	H	b	b	H	b	H	b	a	H	H	a	H	b	a	H	H	a	H	b	a
SL4.0ch02.13770617	2	64.65212131	H	H	a	b	b	b	b	H	H	H	b	H	b	a	H	H	H	H	H	a	H	H	b	H	H	H	H	H	b	b	H	b	H	b	a	H	H	a	H	b	a	H	H	a	H	b	a
SL4.0ch02.13816462	2	65.46003097	H	H	a	b	b	b	b	H	H	H	b	H	b	a	H	H	H	H	H	a	H	H	b	H	H	H	H	H	b	b	H	b	H	b	a	H	H	a	H	b	a	H	H	a	H	b	a
SL4.0ch02.13826623	2	65.46003107	H	H	a	b	b	b	b	H	H	H	b	H	b	a	H	H	H	H	H	a	H	H	b	H	H	H	H	H	b	b	H	b	H	b	a	H	H	a	H	b	a	H	H	a	H	b	a
SL4.0ch02.13866913	2	65.46003117	H	H	a	b	b	b	b	H	H	H	b	H	b	a	H	H	H	H	H	a	H	H	b	H	H	H	H	H	b	b	H	b	H	b	a	H	H	a	H	b	a	H	H	a	H	b	a
SL4.0ch02.13896129	2	65.46003127	H	H	a	b	b	b	b	H	H	H	b	H	b	a	H	H	H	H	H	a	H	H	b	H	H	H	H	H	b	b	H	b	H	b	a	H	H	a	H	b	a	H	H	a	H	b	a
SL4.0ch02.13938411	2	65.46003137	H	H	a	b	b	b	b	H	H	H	b	H	b	a	H	H	H	H	H	a	H	H	b	H	H	H	H	H	b	b	H	b	H	b	a	H	H	a	H	b	a	H	H	a	H	b	a
SL4.0ch02.13994022	2	66.26794133	H	H	a	b	b	b	b	H	H	H	b	H	b	a	H	H	H	H	H	a	H	H	b	H	H	H	H	H	b	b	H	b	H	b	a	H	H	a	H	b	a	H	H	a	H	b	a
SL4.0ch02.14044892	2	66.26794143	H	H	a	b	b	b	b	H	H	H	b	H	b	a	H	H	H	H	H	a	H	H	b	H	H	H	H	H	b	b	H	b	H	b	a	H	H	a	H	b	a	H	H	a	H	b	a
SL4.0ch02.14085405	2	67.07566379	H	H	a	b	b	b	b	H	H	H	b	H	b	a	H	H	H	H	H	a	H	b	b	H	H	H	H	H	b	b	H	b	H	b	a	H	H	a	H	b	a	H	H	a	H	b	a
SL4.0ch02.14095766	2	67.07566389	H	H	a	b	b	b	b	H	H	H	b	H	b	a	H	H	H	H	H	a	H	b	b	H	H	H	H	H	b	b	H	b	H	b	a	H	H	a	H	b	a	H	H	a	H	b	a
SL4.0ch02.14125331	2	67.88346386	H	H	a	b	b	b	b	H	H	H	b	H	b	a	H	H	H	H	H	a	H	b	b	H	H	H	H	H	b	b	H	b	H	b	a	H	H	a	b	b	a	H	H	a	H	b	a
SL4.0ch02.14136990	2	67.88346396	H	H	a	b	b	b	b	H	H	H	b	H	b	a	H	H	H	H	H	a	H	b	b	H	H	H	H	H	b	b	H	b	H	b	a	H	H	a	b	b	a	H	H	a	H	b	a
SL4.0ch02.14171690	2	68.96105642	H	H	a	b	b	b	b	H	H	H	b	H	b	a	H	H	b	H	H	a	H	b	b	H	H	H	H	H	b	H	H	b	a	b	a	H	H	a	b	b	a	H	H	a	H	b	a
SL4.0ch02.14196375	2	68.96105652	H	H	a	b	b	b	b	H	H	H	b	H	b	a	H	H	b	H	H	a	H	b	b	H	H	H	H	H	b	H	H	b	a	b	a	H	H	a	b	b	a	H	H	a	H	b	a
SL4.0ch02.14273645	2	68.96105662	H	H	a	b	b	b	b	H	H	H	b	H	b	a	H	H	b	H	H	a	H	b	b	H	H	H	H	H	b	H	H	b	a	b	a	H	H	a	b	b	a	H	H	a	H	b	a
SL4.0ch02.14413012	2	68.96105672	H	H	a	b	b	b	b	H	H	H	b	H	b	a	H	H	b	H	H	a	H	b	b	H	H	H	H	H	b	H	H	b	a	b	a	H	H	a	b	b	a	H	H	a	H	b	a
SL4.0ch02.14429255	2	68.96105682	H	H	a	b	b	b	b	H	H	H	b	H	b	a	H	H	b	H	H	a	H	b	b	H	H	H	H	H	b	H	H	b	a	b	a	H	H	a	b	b	a	H	H	a	H	b	a
SL4.0ch02.14463503	2	68.96105692	H	H	a	b	b	b	b	H	H	H	b	H	b	a	H	H	b	H	H	a	H	b	b	H	H	H	H	H	b	H	H	b	a	b	a	H	H	a	b	b	a	H	H	a	H	b	a
SL4.0ch02.14539994	2	68.96105702	H	H	a	b	b	b	b	H	H	H	b	H	b	a	H	H	b	H	H	a	H	b	b	H	H	H	H	H	b	H	H	b	a	b	a	H	H	a	b	b	a	H	H	a	H	b	a
SL4.0ch02.14587918	2	68.96105712	H	H	a	b	b	b	b	H	H	H	b	H	b	a	H	H	b	H	H	a	H	b	b	H	H	H	H	H	b	H	H	b	a	b	a	H	H	a	b	b	a	H	H	a	H	b	a
SL4.0ch02.14605145	2	69.64573155	H	H	a	b	b	b	b	H	H	H	b	H	b	a	H	H	b	H	H	a	H	b	b	H	H	H	H	H	b	H	H	b	a	b	a	H	H	a	b	b	a	H	H	a	H	b	a
SL4.0ch02.14622190	2	69.64573165	H	H	a	b	b	b	b	H	H	H	b	H	b	a	H	H	b	H	H	a	H	b	b	H	H	H	H	H	b	H	H	b	a	b	a	H	H	a	b	b	a	H	H	a	H	b	a
SL4.0ch02.14644110	2	69.64573175	H	H	a	b	b	b	b	H	H	H	b	H	b	a	H	H	b	H	H	a	H	b	b	H	H	H	H	H	b	H	H	b	a	b	a	H	H	a	b	b	a	H	H	a	H	b	a
SL4.0ch02.14696700	2	71.4610319	H	H	a	b	b	b	b	H	H	H	b	H	b	a	H	H	b	H	H	a	H	b	b	H	H	a	H	H	b	H	H	b	a	b	a	H	H	a	b	b	a	H	H	a	H	b	a
SL4.0ch02.14739631	2	71.461032	H	H	a	b	b	b	b	H	H	H	b	H	b	a	H	H	b	H	H	a	H	b	b	H	H	a	H	H	b	H	H	b	a	b	a	H	H	a	b	b	a	H	H	a	H	b	a
SL4.0ch02.14764954	2	72.50724878	H	H	a	b	b	b	b	H	H	H	b	H	b	a	H	H	b	H	H	a	H	b	b	H	H	a	H	H	b	H	H	b	a	b	a	H	H	a	b	b	a	H	H	a	H	b	a
SL4.0ch02.14789136	2	73.27279461	H	H	a	b	b	b	b	H	H	H	b	H	b	a	H	H	b	H	H	a	H	b	b	H	H	a	H	H	b	H	H	b	a	b	a	H	H	a	b	b	a	H	H	a	H	b	a
SL4.0ch02.14801598	2	73.27279471	H	H	a	b	b	b	b	H	H	H	b	H	b	a	H	H	b	H	H	a	H	b	b	H	H	a	H	H	b	H	H	b	a	b	a	H	H	a	b	b	a	H	H	a	H	b	a
SL4.0ch02.14847369	2	73.81096872	H	H	a	b	b	b	b	H	H	H	b	H	b	a	H	H	b	H	H	a	H	b	b	H	H	a	H	H	b	H	H	b	a	b	a	H	H	a	b	b	a	H	H	a	H	b	a
SL4.0ch02.14868344	2	73.81096882	H	H	a	b	b	b	b	H	H	H	b	H	b	a	H	H	b	H	H	a	H	b	b	H	H	a	H	H	b	H	H	b	a	b	a	H	H	a	b	b	a	H	H	a	H	b	a
SL4.0ch02.14880708	2	73.81096892	H	H	a	b	b	b	b	H	H	H	b	H	b	a	H	H	b	H	H	a	H	b	b	H	H	a	H	H	b	H	H	b	a	b	a	H	H	a	b	b	a	H	H	a	H	b	a
SL4.0ch02.14909846	2	73.81096902	H	H	a	b	b	b	b	H	H	H	b	H	b	a	H	H	b	H	H	a	H	b	b	H	H	a	H	H	b	H	H	b	a	b	a	H	H	a	b	b	a	H	H	a	H	b	a
SL4.0ch02.14961075	2	73.81096912	H	H	a	b	b	b	b	H	H	H	b	H	b	a	H	H	b	H	H	a	H	b	b	H	H	a	H	H	b	H	H	b	a	b	a	H	H	a	b	b	a	H	H	a	H	b	a
SL4.0ch02.14996810	2	73.81096922	H	H	a	b	b	b	b	H	H	H	b	H	b	a	H	H	b	H	H	a	H	b	b	H	H	a	H	H	b	H	H	b	a	b	a	H	H	a	b	b	a	H	H	a	H	b	a
SL4.0ch02.15018034	2	73.81096932	H	H	a	b	b	b	b	H	H	H	b	H	b	a	H	H	b	H	H	a	H	b	b	H	H	a	H	H	b	H	H	b	a	b	a	H	H	a	b	b	a	H	H	a	H	b	a
SL4.0ch02.15099321	2	74.88856159	H	H	a	b	b	b	b	H	H	H	b	H	b	a	H	H	b	H	H	a	H	b	b	H	H	a	H	H	b	H	H	b	a	b	a	H	H	a	b	b	a	H	a	a	H	b	a
SL4.0ch02.15133226	2	74.88856169	H	H	a	b	b	b	b	H	H	H	b	H	b	a	H	H	b	H	H	a	H	b	b	H	H	a	H	H	b	H	H	b	a	b	a	H	H	a	b	b	a	H	a	a	H	b	a
SL4.0ch02.15168187	2	75.42677215	H	H	a	b	b	b	b	H	H	H	b	H	b	a	H	H	b	H	H	a	H	b	b	H	H	a	H	H	b	H	H	b	a	b	a	H	H	a	b	b	a	H	a	a	H	b	a
SL4.0ch02.15190563	2	75.42677225	H	H	a	b	b	b	b	H	H	H	b	H	b	a	H	H	b	H	H	a	H	b	b	H	H	a	H	H	b	H	H	b	a	b	a	H	H	a	b	b	a	H	a	a	H	b	a
SL4.0ch02.15235713	2	75.42677235	H	H	a	b	b	b	b	H	H	H	b	H	b	a	H	H	b	H	H	a	H	b	b	H	H	a	H	H	b	H	H	b	a	b	a	H	H	a	b	b	a	H	a	a	H	b	a
SL4.0ch02.15249305	2	75.42677245	H	H	a	b	b	b	b	H	H	H	b	H	b	a	H	H	b	H	H	a	H	b	b	H	H	a	H	H	b	H	H	b	a	b	a	H	H	a	b	b	a	H	a	a	H	b	a
SL4.0ch02.15289367	2	75.42677255	H	H	a	b	b	b	b	H	H	H	b	H	b	a	H	H	b	H	H	a	H	b	b	H	H	a	H	H	b	H	H	b	a	b	a	H	H	a	b	b	a	H	a	a	H	b	a
SL4.0ch02.15365715	2	75.42677265	H	H	a	b	b	b	b	H	H	H	b	H	b	a	H	H	b	H	H	a	H	b	b	H	H	a	H	H	b	H	H	b	a	b	a	H	H	a	b	b	a	H	a	a	H	b	a
SL4.0ch02.15378429	2	75.42677275	H	H	a	b	b	b	b	H	H	H	b	H	b	a	H	H	b	H	H	a	H	b	b	H	H	a	H	H	b	H	H	b	a	b	a	H	H	a	b	b	a	H	a	a	H	b	a
SL4.0ch02.15409207	2	75.42677285	H	H	a	b	b	b	b	H	H	H	b	H	b	a	H	H	b	H	H	a	H	b	b	H	H	a	H	H	b	H	H	b	a	b	a	H	H	a	b	b	a	H	a	a	H	b	a
SL4.0ch02.15434081	2	75.96497174	H	H	a	b	b	b	b	H	H	H	b	H	b	a	H	H	b	H	a	a	H	b	b	H	H	a	H	H	b	H	H	b	a	b	a	H	H	a	b	b	a	H	a	a	H	b	a
SL4.0ch02.15449985	2	75.96497184	H	H	a	b	b	b	b	H	H	H	b	H	b	a	H	H	b	H	a	a	H	b	b	H	H	a	H	H	b	H	H	b	a	b	a	H	H	a	b	b	a	H	a	a	H	b	a
SL4.0ch02.15474673	2	76.50317073	H	H	a	b	b	b	b	H	H	H	b	H	b	a	H	H	b	H	a	a	H	b	b	H	H	a	H	H	b	H	H	b	a	b	a	H	H	a	b	b	a	H	a	a	H	b	a
SL4.0ch02.15498612	2	76.50317083	H	H	a	b	b	b	b	H	H	H	b	H	b	a	H	H	b	H	a	a	H	b	b	H	H	a	H	H	b	H	H	b	a	b	a	H	H	a	b	b	a	H	a	a	H	b	a
SL4.0ch02.15525942	2	76.50317093	H	H	a	b	b	b	b	H	H	H	b	H	b	a	H	H	b	H	a	a	H	b	b	H	H	a	H	H	b	H	H	b	a	b	a	H	H	a	b	b	a	H	a	a	H	b	a
SL4.0ch02.15578755	2	76.50317103	H	H	a	b	b	b	b	H	H	H	b	H	b	a	H	H	b	H	a	a	H	b	b	H	H	a	H	H	b	H	H	b	a	b	a	H	H	a	b	b	a	H	a	a	H	b	a
SL4.0ch02.15604720	2	76.50317113	H	H	a	b	b	b	b	H	H	H	b	H	b	a	H	H	b	H	a	a	H	b	b	H	H	a	H	H	b	H	H	b	a	b	a	H	H	a	b	b	a	H	a	a	H	b	a
SL4.0ch02.15628078	2	76.50317123	H	H	a	b	b	b	b	H	H	H	b	H	b	a	H	H	b	H	a	a	H	b	b	H	H	a	H	H	b	H	H	b	a	b	a	H	H	a	b	b	a	H	a	a	H	b	a
SL4.0ch02.15646153	2	76.50317133	H	H	a	b	b	b	b	H	H	H	b	H	b	a	H	H	b	H	a	a	H	b	b	H	H	a	H	H	b	H	H	b	a	b	a	H	H	a	b	b	a	H	a	a	H	b	a
SL4.0ch02.15656166	2	76.50317143	H	H	a	b	b	b	b	H	H	H	b	H	b	a	H	H	b	H	a	a	H	b	b	H	H	a	H	H	b	H	H	b	a	b	a	H	H	a	b	b	a	H	a	a	H	b	a
SL4.0ch02.15670853	2	76.50317153	H	H	a	b	b	b	b	H	H	H	b	H	b	a	H	H	b	H	a	a	H	b	b	H	H	a	H	H	b	H	H	b	a	b	a	H	H	a	b	b	a	H	a	a	H	b	a
SL4.0ch02.15755317	2	76.50317163	H	H	a	b	b	b	b	H	H	H	b	H	b	a	H	H	b	H	a	a	H	b	b	H	H	a	H	H	b	H	H	b	a	b	a	H	H	a	b	b	a	H	a	a	H	b	a
SL4.0ch02.15786228	2	76.50317173	H	H	a	b	b	b	b	H	H	H	b	H	b	a	H	H	b	H	a	a	H	b	b	H	H	a	H	H	b	H	H	b	a	b	a	H	H	a	b	b	a	H	a	a	H	b	a
SL4.0ch02.15842466	2	76.50317183	H	H	a	b	b	b	b	H	H	H	b	H	b	a	H	H	b	H	a	a	H	b	b	H	H	a	H	H	b	H	H	b	a	b	a	H	H	a	b	b	a	H	a	a	H	b	a
SL4.0ch02.15863387	2	76.50317193	H	H	a	b	b	b	b	H	H	H	b	H	b	a	H	H	b	H	a	a	H	b	b	H	H	a	H	H	b	H	H	b	a	b	a	H	H	a	b	b	a	H	a	a	H	b	a
SL4.0ch02.15926399	2	76.50317203	H	H	a	b	b	b	b	H	H	H	b	H	b	a	H	H	b	H	a	a	H	b	b	H	H	a	H	H	b	H	H	b	a	b	a	H	H	a	b	b	a	H	a	a	H	b	a
SL4.0ch02.16030805	2	76.50317213	H	H	a	b	b	b	b	H	H	H	b	H	b	a	H	H	b	H	a	a	H	b	b	H	H	a	H	H	b	H	H	b	a	b	a	H	H	a	b	b	a	H	a	a	H	b	a
SL4.0ch02.16052570	2	76.50317223	H	H	a	b	b	b	b	H	H	H	b	H	b	a	H	H	b	H	a	a	H	b	b	H	H	a	H	H	b	H	H	b	a	b	a	H	H	a	b	b	a	H	a	a	H	b	a
SL4.0ch02.16078443	2	76.50317233	H	H	a	b	b	b	b	H	H	H	b	H	b	a	H	H	b	H	a	a	H	b	b	H	H	a	H	H	b	H	H	b	a	b	a	H	H	a	b	b	a	H	a	a	H	b	a
SL4.0ch02.16117578	2	76.50317243	H	H	a	b	b	b	b	H	H	H	b	H	b	a	H	H	b	H	a	a	H	b	b	H	H	a	H	H	b	H	H	b	a	b	a	H	H	a	b	b	a	H	a	a	H	b	a
SL4.0ch02.16135422	2	76.50317253	H	H	a	b	b	b	b	H	H	H	b	H	b	a	H	H	b	H	a	a	H	b	b	H	H	a	H	H	b	H	H	b	a	b	a	H	H	a	b	b	a	H	a	a	H	b	a
SL4.0ch02.16161714	2	76.50317263	H	H	a	b	b	b	b	H	H	H	b	H	b	a	H	H	b	H	a	a	H	b	b	H	H	a	H	H	b	H	H	b	a	b	a	H	H	a	b	b	a	H	a	a	H	b	a
SL4.0ch02.16220193	2	76.50317273	H	H	a	b	b	b	b	H	H	H	b	H	b	a	H	H	b	H	a	a	H	b	b	H	H	a	H	H	b	H	H	b	a	b	a	H	H	a	b	b	a	H	a	a	H	b	a
SL4.0ch02.16260142	2	77.04138299	H	H	a	b	b	b	b	H	H	H	b	H	b	a	H	H	H	H	a	a	H	b	b	H	H	a	H	H	b	H	H	b	a	b	a	H	H	a	b	b	a	H	a	a	H	b	a
SL4.0ch02.16295962	2	77.04138309	H	H	a	b	b	b	b	H	H	H	b	H	b	a	H	H	H	H	a	a	H	b	b	H	H	a	H	H	b	H	H	b	a	b	a	H	H	a	b	b	a	H	a	a	H	b	a
SL4.0ch02.16318557	2	77.04138319	H	H	a	b	b	b	b	H	H	H	b	H	b	a	H	H	H	H	a	a	H	b	b	H	H	a	H	H	b	H	H	b	a	b	a	H	H	a	b	b	a	H	a	a	H	b	a
SL4.0ch02.16348346	2	77.04138329	H	H	a	b	b	b	b	H	H	H	b	H	b	a	H	H	H	H	a	a	H	b	b	H	H	a	H	H	b	H	H	b	a	b	a	H	H	a	b	b	a	H	a	a	H	b	a
SL4.0ch02.16411488	2	77.04138339	H	H	a	b	b	b	b	H	H	H	b	H	b	a	H	H	H	H	a	a	H	b	b	H	H	a	H	H	b	H	H	b	a	b	a	H	H	a	b	b	a	H	a	a	H	b	a
SL4.0ch02.16453075	2	78.11899216	H	H	a	b	b	b	b	H	H	H	b	H	b	a	H	H	H	H	a	a	H	b	b	H	H	a	H	H	b	H	H	b	a	b	a	H	H	a	b	b	a	H	a	a	H	b	a
SL4.0ch02.16465679	2	78.65715556	H	H	a	b	b	b	b	H	H	H	b	H	b	a	H	H	H	H	a	a	H	b	b	H	H	a	H	H	b	H	H	b	a	b	a	H	H	a	b	b	a	H	a	a	H	b	a
SL4.0ch02.16513449	2	79.19533465	H	H	a	b	b	b	b	H	H	H	b	H	b	a	H	H	H	H	a	a	H	b	b	H	H	a	H	H	b	H	H	b	a	b	a	H	H	a	b	b	a	b	H	a	H	b	a
SL4.0ch02.16530275	2	79.19533475	H	H	a	b	b	b	b	H	H	H	b	H	b	a	H	H	H	H	a	a	H	b	b	H	H	a	H	H	b	H	H	b	a	b	a	H	H	a	b	b	a	b	H	a	H	b	a
SL4.0ch02.16546994	2	79.73355665	H	H	a	b	b	b	b	H	H	H	b	H	b	a	H	H	H	H	a	a	H	b	b	H	H	a	H	H	b	H	H	b	a	b	a	H	H	a	b	b	a	b	H	a	H	b	a
SL4.0ch02.16584638	2	79.73355675	H	H	a	b	b	b	b	H	H	H	b	H	b	a	H	H	H	H	a	a	H	b	b	H	H	a	H	H	b	H	H	b	a	b	a	H	H	a	b	b	a	b	H	a	H	b	a
SL4.0ch02.16614517	2	79.73355685	H	H	a	b	b	b	b	H	H	H	b	H	b	a	H	H	H	H	a	a	H	b	b	H	H	a	H	H	b	H	H	b	a	b	a	H	H	a	b	b	a	b	H	a	H	b	a
SL4.0ch02.16630155	2	80.27177874	H	H	a	b	b	b	b	H	H	H	b	H	b	a	H	H	H	H	a	a	H	b	b	H	H	a	H	H	b	H	H	b	a	b	a	H	H	a	b	b	a	b	H	a	H	b	a
SL4.0ch02.16665016	2	80.27177884	H	H	a	b	b	b	b	H	H	H	b	H	b	a	H	H	H	H	a	a	H	b	b	H	H	a	H	H	b	H	H	b	a	b	a	H	H	a	b	b	a	b	H	a	H	b	a
SL4.0ch02.16679479	2	80.27177894	H	H	a	b	b	b	b	H	H	H	b	H	b	a	H	H	H	H	a	a	H	b	b	H	H	a	H	H	b	H	H	b	a	b	a	H	H	a	b	b	a	b	H	a	H	b	a
SL4.0ch02.16736905	2	80.27177916	H	H	a	b	b	b	b	H	H	H	b	H	b	a	H	H	H	H	a	a	H	b	b	H	H	a	H	H	b	H	H	b	a	b	a	H	H	a	b	b	a	b	H	a	H	b	a
SL4.0ch02.16754058	2	80.27177926	H	H	a	b	b	b	b	H	H	H	b	H	b	a	H	H	H	H	a	a	H	b	b	H	H	a	H	H	b	H	H	b	a	b	a	H	H	a	b	b	a	b	H	a	H	b	a
SL4.0ch02.16786764	2	80.27177936	H	H	a	b	b	b	b	H	H	H	b	H	b	a	H	H	H	H	a	a	H	b	b	H	H	a	H	H	b	H	H	b	a	b	a	H	H	a	b	b	a	b	H	a	H	b	a
SL4.0ch02.16816119	2	80.27177946	H	H	a	b	b	b	b	H	H	H	b	H	b	a	H	H	H	H	a	a	H	b	b	H	H	a	H	H	b	H	H	b	a	b	a	H	H	a	b	b	a	b	H	a	H	b	a
SL4.0ch02.16884483	2	80.81000011	H	H	a	b	b	b	b	H	H	H	b	H	b	a	H	H	H	H	a	a	H	b	b	H	H	a	H	H	b	H	H	b	a	b	a	H	H	a	b	b	a	b	H	a	H	b	a
SL4.0ch02.16949158	2	80.81000084	H	H	a	b	b	b	b	H	H	H	b	H	b	a	H	H	H	H	a	a	H	b	b	H	H	a	H	H	b	H	H	b	a	b	a	H	H	a	b	b	a	b	H	a	H	b	a
SL4.0ch02.16959394	2	80.81000094	H	H	a	b	b	b	b	H	H	H	b	H	b	a	H	H	H	H	a	a	H	b	b	H	H	a	H	H	b	H	H	b	a	b	a	H	H	a	b	b	a	b	H	a	H	b	a
SL4.0ch02.17000413	2	80.81000104	H	H	a	b	b	b	b	H	H	H	b	H	b	a	H	H	H	H	a	a	H	b	b	H	H	a	H	H	b	H	H	b	a	b	a	H	H	a	b	b	a	b	H	a	H	b	a
SL4.0ch02.17049144	2	81.34822293	H	H	a	b	H	b	b	H	H	H	b	H	b	a	H	H	H	H	a	a	H	b	b	H	H	a	H	H	b	H	H	b	a	b	a	H	H	a	b	b	a	b	H	a	H	b	a
SL4.0ch02.17065444	2	81.34822303	H	H	a	b	H	b	b	H	H	H	b	H	b	a	H	H	H	H	a	a	H	b	b	H	H	a	H	H	b	H	H	b	a	b	a	H	H	a	b	b	a	b	H	a	H	b	a
SL4.0ch02.17118321	2	81.34822313	H	H	a	b	H	b	b	H	H	H	b	H	b	a	H	H	H	H	a	a	H	b	b	H	H	a	H	H	b	H	H	b	a	b	a	H	H	a	b	b	a	b	H	a	H	b	a
SL4.0ch02.17168114	2	81.34822323	H	H	a	b	H	b	b	H	H	H	b	H	b	a	H	H	H	H	a	a	H	b	b	H	H	a	H	H	b	H	H	b	a	b	a	H	H	a	b	b	a	b	H	a	H	b	a
SL4.0ch02.17244613	2	81.34822333	H	H	a	b	H	b	b	H	H	H	b	H	b	a	H	H	H	H	a	a	H	b	b	H	H	a	H	H	b	H	H	b	a	b	a	H	H	a	b	b	a	b	H	a	H	b	a
SL4.0ch02.17304423	2	81.34822343	H	H	a	b	H	b	b	H	H	H	b	H	b	a	H	H	H	H	a	a	H	b	b	H	H	a	H	H	b	H	H	b	a	b	a	H	H	a	b	b	a	b	H	a	H	b	a
SL4.0ch02.17381636	2	81.34822353	H	H	a	b	H	b	b	H	H	H	b	H	b	a	H	H	H	H	a	a	H	b	b	H	H	a	H	H	b	H	H	b	a	b	a	H	H	a	b	b	a	b	H	a	H	b	a
SL4.0ch02.17396946	2	81.34822363	H	H	a	b	H	b	b	H	H	H	b	H	b	a	H	H	H	H	a	a	H	b	b	H	H	a	H	H	b	H	H	b	a	b	a	H	H	a	b	b	a	b	H	a	H	b	a
SL4.0ch02.17532380	2	81.34822373	H	H	a	b	H	b	b	H	H	H	b	H	b	a	H	H	H	H	a	a	H	b	b	H	H	a	H	H	b	H	H	b	a	b	a	H	H	a	b	b	a	b	H	a	H	b	a
SL4.0ch02.17558687	2	82.69634077	H	H	a	b	a	b	b	H	H	H	b	H	b	a	H	H	H	H	a	a	H	b	b	H	H	a	H	H	b	H	H	b	a	H	a	H	H	a	b	b	a	b	H	a	H	b	a
SL4.0ch02.17577491	2	82.69634087	H	H	a	b	a	b	b	H	H	H	b	H	b	a	H	H	H	H	a	a	H	b	b	H	H	a	H	H	b	H	H	b	a	H	a	H	H	a	b	b	a	b	H	a	H	b	a
SL4.0ch02.17607537	2	84.044458	H	H	a	b	a	b	b	H	H	H	b	H	b	a	H	H	H	H	a	a	H	b	b	H	H	a	H	H	b	H	H	b	a	H	a	H	H	a	b	b	a	b	H	a	H	b	a
SL4.0ch02.17721236	2	84.0444581	H	H	a	b	a	b	b	H	H	H	b	H	b	a	H	H	H	H	a	a	H	b	b	H	H	a	H	H	b	H	H	b	a	H	a	H	H	a	b	b	a	b	H	a	H	b	a
SL4.0ch02.17764518	2	84.0444582	H	H	a	b	a	b	b	H	H	H	b	H	b	a	H	H	H	H	a	a	H	b	b	H	H	a	H	H	b	H	H	b	a	H	a	H	H	a	b	b	a	b	H	a	H	b	a
SL4.0ch02.17795004	2	84.0444583	H	H	a	b	a	b	b	H	H	H	b	H	b	a	H	H	H	H	a	a	H	b	b	H	H	a	H	H	b	H	H	b	a	H	a	H	H	a	b	b	a	b	H	a	H	b	a
SL4.0ch02.17809163	2	84.0444584	H	H	a	b	a	b	b	H	H	H	b	H	b	a	H	H	H	H	a	a	H	b	b	H	H	a	H	H	b	H	H	b	a	H	a	H	H	a	b	b	a	b	H	a	H	b	a
SL4.0ch02.17829163	2	84.0444585	H	H	a	b	a	b	b	H	H	H	b	H	b	a	H	H	H	H	a	a	H	b	b	H	H	a	H	H	b	H	H	b	a	H	a	H	H	a	b	b	a	b	H	a	H	b	a
SL4.0ch02.17848662	2	84.5826804	b	H	a	b	a	b	b	H	H	H	b	H	b	a	H	H	H	H	a	a	H	b	b	H	H	a	H	H	b	H	H	b	a	H	a	H	H	a	b	b	a	b	H	a	H	b	a
SL4.0ch02.17860730	2	84.5826805	b	H	a	b	a	b	b	H	H	H	b	H	b	a	H	H	H	H	a	a	H	b	b	H	H	a	H	H	b	H	H	b	a	H	a	H	H	a	b	b	a	b	H	a	H	b	a
SL4.0ch02.17906971	2	84.5826806	b	H	a	b	a	b	b	H	H	H	b	H	b	a	H	H	H	H	a	a	H	b	b	H	H	a	H	H	b	H	H	b	a	H	a	H	H	a	b	b	a	b	H	a	H	b	a
SL4.0ch02.17998507	2	85.12090249	b	H	a	b	a	b	b	H	H	H	b	H	b	a	H	H	H	H	a	a	H	b	b	H	H	a	H	H	b	H	H	b	a	H	a	H	H	a	b	b	a	b	H	a	H	b	a
SL4.0ch02.18066640	2	85.12090259	b	H	a	b	a	b	b	H	H	H	b	H	b	a	H	H	H	H	a	a	H	b	b	H	H	a	H	H	b	H	H	b	a	H	a	H	H	a	b	b	a	b	H	a	H	b	a
SL4.0ch02.18115552	2	85.12090269	b	H	a	b	a	b	b	H	H	H	b	H	b	a	H	H	H	H	a	a	H	b	b	H	H	a	H	H	b	H	H	b	a	H	a	H	H	a	b	b	a	b	H	a	H	b	a
SL4.0ch02.18156968	2	85.12090279	b	H	a	b	a	b	b	H	H	H	b	H	b	a	H	H	H	H	a	a	H	b	b	H	H	a	H	H	b	H	H	b	a	H	a	H	H	a	b	b	a	b	H	a	H	b	a
SL4.0ch02.18170600	2	85.12090289	b	H	a	b	a	b	b	H	H	H	b	H	b	a	H	H	H	H	a	a	H	b	b	H	H	a	H	H	b	H	H	b	a	H	a	H	H	a	b	b	a	b	H	a	H	b	a
SL4.0ch02.18298289	2	85.65912496	b	H	a	b	a	b	b	H	H	H	b	H	b	a	H	H	H	H	a	a	H	b	b	H	H	H	H	H	b	H	H	b	a	H	a	H	H	a	b	b	a	b	H	a	H	b	a
SL4.0ch02.18325489	2	86.19728854	b	H	a	b	a	b	b	H	H	H	H	H	b	a	H	H	H	H	a	a	H	b	b	H	H	H	H	H	b	H	H	b	a	H	a	H	H	a	b	b	a	b	H	a	H	b	a
SL4.0ch02.18380449	2	86.73550583	b	H	a	b	a	b	b	H	H	H	H	H	b	a	H	H	H	H	a	a	H	b	b	H	H	H	H	H	b	H	H	H	a	H	a	H	H	a	b	b	a	b	H	a	H	b	a
SL4.0ch02.18408606	2	86.73550593	b	H	a	b	a	b	b	H	H	H	H	H	b	a	H	H	H	H	a	a	H	b	b	H	H	H	H	H	b	H	H	H	a	H	a	H	H	a	b	b	a	b	H	a	H	b	a
SL4.0ch02.18419598	2	86.73550603	b	H	a	b	a	b	b	H	H	H	H	H	b	a	H	H	H	H	a	a	H	b	b	H	H	H	H	H	b	H	H	H	a	H	a	H	H	a	b	b	a	b	H	a	H	b	a
SL4.0ch02.18430559	2	87.81308498	b	H	a	b	a	b	b	H	H	H	H	H	b	a	H	H	H	H	a	a	H	b	b	H	H	H	H	H	b	H	H	H	a	H	a	b	H	a	b	b	a	b	H	a	H	b	a
SL4.0ch02.18453137	2	87.81308508	b	H	a	b	a	b	b	H	H	H	H	H	b	a	H	H	H	H	a	a	H	b	b	H	H	H	H	H	b	H	H	H	a	H	a	b	H	a	b	b	a	b	H	a	H	b	a
SL4.0ch02.18476182	2	88.35130893	b	H	a	b	a	b	b	H	H	H	H	H	b	a	H	H	H	H	a	a	H	b	b	H	H	H	H	H	b	a	H	H	a	H	a	b	H	a	b	b	a	b	H	a	H	b	a
SL4.0ch02.18530174	2	88.35130903	b	H	a	b	a	b	b	H	H	H	H	H	b	a	H	H	H	H	a	a	H	b	b	H	H	H	H	H	b	a	H	H	a	H	a	b	H	a	b	b	a	b	H	a	H	b	a
SL4.0ch02.18561604	2	88.35130913	b	H	a	b	a	b	b	H	H	H	H	H	b	a	H	H	H	H	a	a	H	b	b	H	H	H	H	H	b	a	H	H	a	H	a	b	H	a	b	b	a	b	H	a	H	b	a
SL4.0ch02.18586373	2	88.35130923	b	H	a	b	a	b	b	H	H	H	H	H	b	a	H	H	H	H	a	a	H	b	b	H	H	H	H	H	b	a	H	H	a	H	a	b	H	a	b	b	a	b	H	a	H	b	a
SL4.0ch02.18620570	2	88.35130933	b	H	a	b	a	b	b	H	H	H	H	H	b	a	H	H	H	H	a	a	H	b	b	H	H	H	H	H	b	a	H	H	a	H	a	b	H	a	b	b	a	b	H	a	H	b	a
SL4.0ch02.18668286	2	88.35130943	b	H	a	b	a	b	b	H	H	H	H	H	b	a	H	H	H	H	a	a	H	b	b	H	H	H	H	H	b	a	H	H	a	H	a	b	H	a	b	b	a	b	H	a	H	b	a
SL4.0ch02.18720773	2	88.35130953	b	H	a	b	a	b	b	H	H	H	H	H	b	a	H	H	H	H	a	a	H	b	b	H	H	H	H	H	b	a	H	H	a	H	a	b	H	a	b	b	a	b	H	a	H	b	a
SL4.0ch02.18733652	2	88.35130963	b	H	a	b	a	b	b	H	H	H	H	H	b	a	H	H	H	H	a	a	H	b	b	H	H	H	H	H	b	a	H	H	a	H	a	b	H	a	b	b	a	b	H	a	H	b	a
SL4.0ch02.18793903	2	88.35130973	b	H	a	b	a	b	b	H	H	H	H	H	b	a	H	H	H	H	a	a	H	b	b	H	H	H	H	H	b	a	H	H	a	H	a	b	H	a	b	b	a	b	H	a	H	b	a
SL4.0ch02.18809296	2	88.35130983	b	H	a	b	a	b	b	H	H	H	H	H	b	a	H	H	H	H	a	a	H	b	b	H	H	H	H	H	b	a	H	H	a	H	a	b	H	a	b	b	a	b	H	a	H	b	a
SL4.0ch02.18823773	2	88.35130993	b	H	a	b	a	b	b	H	H	H	H	H	b	a	H	H	H	H	a	a	H	b	b	H	H	H	H	H	b	a	H	H	a	H	a	b	H	a	b	b	a	b	H	a	H	b	a
SL4.0ch02.18858040	2	88.88950882	b	H	a	b	a	b	b	H	H	H	H	H	b	a	H	H	H	H	a	a	H	b	b	H	H	H	H	H	b	a	H	H	a	H	a	b	H	a	b	b	a	b	H	a	H	b	a
SL4.0ch02.18886147	2	88.88950892	b	H	a	b	a	b	b	H	H	H	H	H	b	a	H	H	H	H	a	a	H	b	b	H	H	H	H	H	b	a	H	H	a	H	a	b	H	a	b	b	a	b	H	a	H	b	a
SL4.0ch02.18906534	2	89.42770781	b	H	a	b	a	b	b	H	H	H	H	H	b	a	H	H	H	H	a	a	H	b	b	H	H	H	H	H	b	a	H	H	a	H	a	b	H	a	b	b	a	b	H	a	H	b	a
SL4.0ch02.19012259	2	89.42770791	b	H	a	b	a	b	b	H	H	H	H	H	b	a	H	H	H	H	a	a	H	b	b	H	H	H	H	H	b	a	H	H	a	H	a	b	H	a	b	b	a	b	H	a	H	b	a
SL4.0ch02.19030963	2	89.42770801	b	H	a	b	a	b	b	H	H	H	H	H	b	a	H	H	H	H	a	a	H	b	b	H	H	H	H	H	b	a	H	H	a	H	a	b	H	a	b	b	a	b	H	a	H	b	a
SL4.0ch02.19059496	2	89.9659299	b	H	a	b	a	b	b	H	H	H	H	H	b	a	H	H	H	H	a	a	H	b	b	b	H	H	H	H	b	a	H	H	a	H	a	b	H	a	b	b	a	b	H	a	H	b	a
SL4.0ch02.19120794	2	89.96593	b	H	a	b	a	b	b	H	H	H	H	H	b	a	H	H	H	H	a	a	H	b	b	b	H	H	H	H	b	a	H	H	a	H	a	b	H	a	b	b	a	b	H	a	H	b	a
SL4.0ch02.19142846	2	89.9659301	b	H	a	b	a	b	b	H	H	H	H	H	b	a	H	H	H	H	a	a	H	b	b	b	H	H	H	H	b	a	H	H	a	H	a	b	H	a	b	b	a	b	H	a	H	b	a
SL4.0ch02.19156261	2	89.9659302	b	H	a	b	a	b	b	H	H	H	H	H	b	a	H	H	H	H	a	a	H	b	b	b	H	H	H	H	b	a	H	H	a	H	a	b	H	a	b	b	a	b	H	a	H	b	a
SL4.0ch02.19195405	2	89.9659303	b	H	a	b	a	b	b	H	H	H	H	H	b	a	H	H	H	H	a	a	H	b	b	b	H	H	H	H	b	a	H	H	a	H	a	b	H	a	b	b	a	b	H	a	H	b	a
SL4.0ch02.19229005	2	90.50412506	b	H	a	b	a	b	b	H	H	H	H	H	b	a	H	H	H	H	a	a	H	b	b	b	H	H	H	H	b	a	H	H	a	H	a	b	H	a	b	b	a	b	H	a	H	b	a
SL4.0ch02.19260796	2	90.50412516	b	H	a	b	a	b	b	H	H	H	H	H	b	a	H	H	H	H	a	a	H	b	b	b	H	H	H	H	b	a	H	H	a	H	a	b	H	a	b	b	a	b	H	a	H	b	a
SL4.0ch02.19283548	2	90.50412526	b	H	a	b	a	b	b	H	H	H	H	H	b	a	H	H	H	H	a	a	H	b	b	b	H	H	H	H	b	a	H	H	a	H	a	b	H	a	b	b	a	b	H	a	H	b	a
SL4.0ch02.19324446	2	91.04235099	b	H	a	b	a	b	b	H	H	H	H	H	b	a	H	H	H	H	a	a	H	b	b	b	H	H	H	H	b	a	H	H	a	H	a	b	H	a	b	b	a	b	H	a	H	b	a
SL4.0ch02.19357867	2	91.04235109	b	H	a	b	a	b	b	H	H	H	H	H	b	a	H	H	H	H	a	a	H	b	b	b	H	H	H	H	b	a	H	H	a	H	a	b	H	a	b	b	a	b	H	a	H	b	a
SL4.0ch02.19394675	2	91.04235119	b	H	a	b	a	b	b	H	H	H	H	H	b	a	H	H	H	H	a	a	H	b	b	b	H	H	H	H	b	a	H	H	a	H	a	b	H	a	b	b	a	b	H	a	H	b	a
SL4.0ch02.19407473	2	91.58055008	b	H	a	b	a	b	b	H	H	H	H	H	b	a	H	H	H	H	a	a	H	b	b	b	H	H	H	H	b	a	H	H	a	H	a	b	H	a	b	b	a	b	H	a	H	b	a
SL4.0ch02.19432749	2	91.58055018	b	H	a	b	a	b	b	H	H	H	H	H	b	a	H	H	H	H	a	a	H	b	b	b	H	H	H	H	b	a	H	H	a	H	a	b	H	a	b	b	a	b	H	a	H	b	a
SL4.0ch02.19457675	2	91.58055028	b	H	a	b	a	b	b	H	H	H	H	H	b	a	H	H	H	H	a	a	H	b	b	b	H	H	H	H	b	a	H	H	a	H	a	b	H	a	b	b	a	b	H	a	H	b	a
SL4.0ch02.19474751	2	91.58055038	b	H	a	b	a	b	b	H	H	H	H	H	b	a	H	H	H	H	a	a	H	b	b	b	H	H	H	H	b	a	H	H	a	H	a	b	H	a	b	b	a	b	H	a	H	b	a
SL4.0ch02.19566057	2	91.58055048	b	H	a	b	a	b	b	H	H	H	H	H	b	a	H	H	H	H	a	a	H	b	b	b	H	H	H	H	b	a	H	H	a	H	a	b	H	a	b	b	a	b	H	a	H	b	a
SL4.0ch02.19591251	2	91.58055058	b	H	a	b	a	b	b	H	H	H	H	H	b	a	H	H	H	H	a	a	H	b	b	b	H	H	H	H	b	a	H	H	a	H	a	b	H	a	b	b	a	b	H	a	H	b	a
SL4.0ch02.19603913	2	91.58055068	b	H	a	b	a	b	b	H	H	H	H	H	b	a	H	H	H	H	a	a	H	b	b	b	H	H	H	H	b	a	H	H	a	H	a	b	H	a	b	b	a	b	H	a	H	b	a
SL4.0ch02.19625636	2	91.58055078	b	H	a	b	a	b	b	H	H	H	H	H	b	a	H	H	H	H	a	a	H	b	b	b	H	H	H	H	b	a	H	H	a	H	a	b	H	a	b	b	a	b	H	a	H	b	a
SL4.0ch02.19643935	2	91.58055088	b	H	a	b	a	b	b	H	H	H	H	H	b	a	H	H	H	H	a	a	H	b	b	b	H	H	H	H	b	a	H	H	a	H	a	b	H	a	b	b	a	b	H	a	H	b	a
SL4.0ch02.19745024	2	92.11877267	b	H	a	b	a	b	b	H	H	H	H	H	b	a	H	H	H	H	a	a	H	b	b	b	H	H	H	H	b	a	H	H	a	H	a	b	H	a	b	b	a	b	H	a	H	b	a
SL4.0ch02.19767821	2	92.11877277	b	H	a	b	a	b	b	H	H	H	H	H	b	a	H	H	H	H	a	a	H	b	b	b	H	H	H	H	b	a	H	H	a	H	a	b	H	a	b	b	a	b	H	a	H	b	a
SL4.0ch02.19811256	2	92.11877287	b	H	a	b	a	b	b	H	H	H	H	H	b	a	H	H	H	H	a	a	H	b	b	b	H	H	H	H	b	a	H	H	a	H	a	b	H	a	b	b	a	b	H	a	H	b	a
SL4.0ch02.19838266	2	92.11877297	b	H	a	b	a	b	b	H	H	H	H	H	b	a	H	H	H	H	a	a	H	b	b	b	H	H	H	H	b	a	H	H	a	H	a	b	H	a	b	b	a	b	H	a	H	b	a
SL4.0ch02.19853379	2	92.11877307	b	H	a	b	a	b	b	H	H	H	H	H	b	a	H	H	H	H	a	a	H	b	b	b	H	H	H	H	b	a	H	H	a	H	a	b	H	a	b	b	a	b	H	a	H	b	a
SL4.0ch02.19874151	2	92.65699487	b	H	a	b	a	b	b	H	H	H	H	H	b	a	H	H	H	H	a	a	H	b	b	b	b	H	H	H	b	a	H	H	a	H	a	b	H	a	b	b	a	b	H	a	H	b	a
SL4.0ch02.19893260	2	92.65699497	b	H	a	b	a	b	b	H	H	H	H	H	b	a	H	H	H	H	a	a	H	b	b	b	b	H	H	H	b	a	H	H	a	H	a	b	H	a	b	b	a	b	H	a	H	b	a
SL4.0ch02.19904447	2	92.65699507	b	H	a	b	a	b	b	H	H	H	H	H	b	a	H	H	H	H	a	a	H	b	b	b	b	H	H	H	b	a	H	H	a	H	a	b	H	a	b	b	a	b	H	a	H	b	a
SL4.0ch02.19930636	2	92.65699517	b	H	a	b	a	b	b	H	H	H	H	H	b	a	H	H	H	H	a	a	H	b	b	b	b	H	H	H	b	a	H	H	a	H	a	b	H	a	b	b	a	b	H	a	H	b	a
SL4.0ch02.19956547	2	92.65699527	b	H	a	b	a	b	b	H	H	H	H	H	b	a	H	H	H	H	a	a	H	b	b	b	b	H	H	H	b	a	H	H	a	H	a	b	H	a	b	b	a	b	H	a	H	b	a
SL4.0ch02.19998633	2	92.65699537	b	H	a	b	a	b	b	H	H	H	H	H	b	a	H	H	H	H	a	a	H	b	b	b	b	H	H	H	b	a	H	H	a	H	a	b	H	a	b	b	a	b	H	a	H	b	a
SL4.0ch02.20033703	2	92.65699547	b	H	a	b	a	b	b	H	H	H	H	H	b	a	H	H	H	H	a	a	H	b	b	b	b	H	H	H	b	a	H	H	a	H	a	b	H	a	b	b	a	b	H	a	H	b	a
SL4.0ch02.20049520	2	92.65699557	b	H	a	b	a	b	b	H	H	H	H	H	b	a	H	H	H	H	a	a	H	b	b	b	b	H	H	H	b	a	H	H	a	H	a	b	H	a	b	b	a	b	H	a	H	b	a
SL4.0ch02.20096162	2	92.65699567	b	H	a	b	a	b	b	H	H	H	H	H	b	a	H	H	H	H	a	a	H	b	b	b	b	H	H	H	b	a	H	H	a	H	a	b	H	a	b	b	a	b	H	a	H	b	a
SL4.0ch02.20108891	2	92.65699577	b	H	a	b	a	b	b	H	H	H	H	H	b	a	H	H	H	H	a	a	H	b	b	b	b	H	H	H	b	a	H	H	a	H	a	b	H	a	b	b	a	b	H	a	H	b	a
SL4.0ch02.20139278	2	92.65699587	b	H	a	b	a	b	b	H	H	H	H	H	b	a	H	H	H	H	a	a	H	b	b	b	b	H	H	H	b	a	H	H	a	H	a	b	H	a	b	b	a	b	H	a	H	b	a
SL4.0ch02.20151033	2	92.65699597	b	H	a	b	a	b	b	H	H	H	H	H	b	a	H	H	H	H	a	a	H	b	b	b	b	H	H	H	b	a	H	H	a	H	a	b	H	a	b	b	a	b	H	a	H	b	a
SL4.0ch02.20202419	2	92.65699607	b	H	a	b	a	b	b	H	H	H	H	H	b	a	H	H	H	H	a	a	H	b	b	b	b	H	H	H	b	a	H	H	a	H	a	b	H	a	b	b	a	b	H	a	H	b	a
SL4.0ch02.20256900	2	92.65699617	b	H	a	b	a	b	b	H	H	H	H	H	b	a	H	H	H	H	a	a	H	b	b	b	b	H	H	H	b	a	H	H	a	H	a	b	H	a	b	b	a	b	H	a	H	b	a
SL4.0ch02.20302287	2	93.19525817	b	H	a	b	a	b	b	H	H	H	H	H	b	a	H	H	H	H	a	a	H	b	b	b	H	H	H	H	b	a	H	H	a	H	a	b	H	a	b	b	a	b	H	a	H	b	a
SL4.0ch02.20315056	2	93.19525827	b	H	a	b	a	b	b	H	H	H	H	H	b	a	H	H	H	H	a	a	H	b	b	b	H	H	H	H	b	a	H	H	a	H	a	b	H	a	b	b	a	b	H	a	H	b	a
SL4.0ch02.20367820	2	93.73351986	b	H	a	b	a	b	b	H	H	H	H	H	b	a	H	H	H	H	a	a	H	b	b	b	H	H	H	H	b	a	H	H	a	H	a	b	H	a	b	b	a	b	H	a	H	b	a
SL4.0ch02.20390823	2	93.73351996	b	H	a	b	a	b	b	H	H	H	H	H	b	a	H	H	H	H	a	a	H	b	b	b	H	H	H	H	b	a	H	H	a	H	a	b	H	a	b	b	a	b	H	a	H	b	a
SL4.0ch02.20409098	2	93.73352006	b	H	a	b	a	b	b	H	H	H	H	H	b	a	H	H	H	H	a	a	H	b	b	b	H	H	H	H	b	a	H	H	a	H	a	b	H	a	b	b	a	b	H	a	H	b	a
SL4.0ch02.20428030	2	93.73352016	b	H	a	b	a	b	b	H	H	H	H	H	b	a	H	H	H	H	a	a	H	b	b	b	H	H	H	H	b	a	H	H	a	H	a	b	H	a	b	b	a	b	H	a	H	b	a
SL4.0ch02.20454426	2	93.73352026	b	H	a	b	a	b	b	H	H	H	H	H	b	a	H	H	H	H	a	a	H	b	b	b	H	H	H	H	b	a	H	H	a	H	a	b	H	a	b	b	a	b	H	a	H	b	a
SL4.0ch02.20468900	2	93.73352036	b	H	a	b	a	b	b	H	H	H	H	H	b	a	H	H	H	H	a	a	H	b	b	b	H	H	H	H	b	a	H	H	a	H	a	b	H	a	b	b	a	b	H	a	H	b	a
SL4.0ch02.20480617	2	94.27174216	b	H	a	b	a	b	b	H	H	H	H	H	b	a	H	H	H	H	a	a	H	b	b	b	H	H	H	H	b	a	H	H	a	H	a	b	H	a	b	b	a	b	H	a	H	b	a
SL4.0ch02.20490648	2	94.27174226	b	H	a	b	a	b	b	H	H	H	H	H	b	a	H	H	H	H	a	a	H	b	b	b	H	H	H	H	b	a	H	H	a	H	a	b	H	a	b	b	a	b	H	a	H	b	a
SL4.0ch02.20511333	2	94.27174236	b	H	a	b	a	b	b	H	H	H	H	H	b	a	H	H	H	H	a	a	H	b	b	b	H	H	H	H	b	a	H	H	a	H	a	b	H	a	b	b	a	b	H	a	H	b	a
SL4.0ch02.20532924	2	94.27174246	b	H	a	b	a	b	b	H	H	H	H	H	b	a	H	H	H	H	a	a	H	b	b	b	H	H	H	H	b	a	H	H	a	H	a	b	H	a	b	b	a	b	H	a	H	b	a
SL4.0ch02.20580714	2	94.80993271	b	H	a	b	a	b	b	H	H	H	H	H	b	a	H	H	H	H	a	a	H	b	b	b	H	H	H	H	b	a	H	H	a	H	a	b	H	a	b	b	a	b	H	a	H	b	a
SL4.0ch02.20615225	2	94.80993281	b	H	a	b	a	b	b	H	H	H	H	H	b	a	H	H	H	H	a	a	H	b	b	b	H	H	H	H	b	a	H	H	a	H	a	b	H	a	b	b	a	b	H	a	H	b	a
SL4.0ch02.20640148	2	94.80993291	b	H	a	b	a	b	b	H	H	H	H	H	b	a	H	H	H	H	a	a	H	b	b	b	H	H	H	H	b	a	H	H	a	H	a	b	H	a	b	b	a	b	H	a	H	b	a
SL4.0ch02.20666254	2	94.80993301	b	H	a	b	a	b	b	H	H	H	H	H	b	a	H	H	H	H	a	a	H	b	b	b	H	H	H	H	b	a	H	H	a	H	a	b	H	a	b	b	a	b	H	a	H	b	a
SL4.0ch02.20707152	2	95.88753688	b	H	a	b	a	b	b	H	H	H	H	H	b	a	H	H	H	H	a	a	H	b	b	b	H	H	H	H	b	a	H	H	a	H	a	b	H	a	b	b	a	b	H	a	H	b	a
SL4.0ch02.20774007	2	95.88753698	b	H	a	b	a	b	b	H	H	H	H	H	b	a	H	H	H	H	a	a	H	b	b	b	H	H	H	H	b	a	H	H	a	H	a	b	H	a	b	b	a	b	H	a	H	b	a
SL4.0ch02.20935753	2	95.88753708	b	H	a	b	a	b	b	H	H	H	H	H	b	a	H	H	H	H	a	a	H	b	b	b	H	H	H	H	b	a	H	H	a	H	a	b	H	a	b	b	a	b	H	a	H	b	a
SL4.0ch02.20969561	2	95.88753718	b	H	a	b	a	b	b	H	H	H	H	H	b	a	H	H	H	H	a	a	H	b	b	b	H	H	H	H	b	a	H	H	a	H	a	b	H	a	b	b	a	b	H	a	H	b	a
SL4.0ch02.20985286	2	95.88753728	b	H	a	b	a	b	b	H	H	H	H	H	b	a	H	H	H	H	a	a	H	b	b	b	H	H	H	H	b	a	H	H	a	H	a	b	H	a	b	b	a	b	H	a	H	b	a
SL4.0ch02.21018286	2	95.88753738	b	H	a	b	a	b	b	H	H	H	H	H	b	a	H	H	H	H	a	a	H	b	b	b	H	H	H	H	b	a	H	H	a	H	a	b	H	a	b	b	a	b	H	a	H	b	a
SL4.0ch02.21077638	2	95.88753748	b	H	a	b	a	b	b	H	H	H	H	H	b	a	H	H	H	H	a	a	H	b	b	b	H	H	H	H	b	a	H	H	a	H	a	b	H	a	b	b	a	b	H	a	H	b	a
SL4.0ch02.21109498	2	95.88753758	b	H	a	b	a	b	b	H	H	H	H	H	b	a	H	H	H	H	a	a	H	b	b	b	H	H	H	H	b	a	H	H	a	H	a	b	H	a	b	b	a	b	H	a	H	b	a
SL4.0ch02.21119817	2	95.88753768	b	H	a	b	a	b	b	H	H	H	H	H	b	a	H	H	H	H	a	a	H	b	b	b	H	H	H	H	b	a	H	H	a	H	a	b	H	a	b	b	a	b	H	a	H	b	a
SL4.0ch02.21135033	2	95.88753778	b	H	a	b	a	b	b	H	H	H	H	H	b	a	H	H	H	H	a	a	H	b	b	b	H	H	H	H	b	a	H	H	a	H	a	b	H	a	b	b	a	b	H	a	H	b	a
SL4.0ch02.21153530	2	95.88753788	b	H	a	b	a	b	b	H	H	H	H	H	b	a	H	H	H	H	a	a	H	b	b	b	H	H	H	H	b	a	H	H	a	H	a	b	H	a	b	b	a	b	H	a	H	b	a
SL4.0ch02.21172612	2	95.88753798	b	H	a	b	a	b	b	H	H	H	H	H	b	a	H	H	H	H	a	a	H	b	b	b	H	H	H	H	b	a	H	H	a	H	a	b	H	a	b	b	a	b	H	a	H	b	a
SL4.0ch02.21188511	2	95.88753808	b	H	a	b	a	b	b	H	H	H	H	H	b	a	H	H	H	H	a	a	H	b	b	b	H	H	H	H	b	a	H	H	a	H	a	b	H	a	b	b	a	b	H	a	H	b	a
SL4.0ch02.21236824	2	96.42573657	b	H	a	b	a	b	b	H	H	H	H	H	b	a	H	H	H	H	a	a	H	b	b	b	H	H	H	H	b	a	H	H	a	H	a	b	H	a	b	b	a	b	H	a	H	b	a
SL4.0ch02.21271165	2	96.42573667	b	H	a	b	a	b	b	H	H	H	H	H	b	a	H	H	H	H	a	a	H	b	b	b	H	H	H	H	b	a	H	H	a	H	a	b	H	a	b	b	a	b	H	a	H	b	a
SL4.0ch02.21308640	2	96.42573677	b	H	a	b	a	b	b	H	H	H	H	H	b	a	H	H	H	H	a	a	H	b	b	b	H	H	H	H	b	a	H	H	a	H	a	b	H	a	b	b	a	b	H	a	H	b	a
SL4.0ch02.21421746	2	96.96393583	b	H	a	b	a	b	b	H	H	H	H	H	b	a	H	H	H	H	H	H	H	H	b	b	H	H	a	H	b	a	H	H	a	H	a	b	H	a	b	b	a	b	H	a	H	b	a
SL4.0ch02.21460927	2	97.50214647	b	H	a	b	a	b	b	H	H	H	H	H	b	a	H	H	H	H	H	H	H	H	b	b	H	H	a	H	b	a	H	H	a	H	a	b	H	a	b	b	a	b	H	a	H	b	a
SL4.0ch02.21476850	2	97.50214657	b	H	a	b	a	b	b	H	H	H	H	H	b	a	H	H	H	H	H	H	H	H	b	b	H	H	a	H	b	a	H	H	a	H	a	b	H	a	b	b	a	b	H	a	H	b	a
SL4.0ch02.21492246	2	97.50214667	b	H	a	b	a	b	b	H	H	H	H	H	b	a	H	H	H	H	H	H	H	H	b	b	H	H	a	H	b	a	H	H	a	H	a	b	H	a	b	b	a	b	H	a	H	b	a
SL4.0ch02.21511692	2	98.57972758	b	H	a	b	a	b	b	H	H	H	H	H	b	a	H	H	H	H	H	b	H	H	b	b	H	H	H	H	b	a	H	H	a	H	a	b	H	a	b	b	a	b	H	a	b	b	a
SL4.0ch02.21551045	2	98.57972768	b	H	a	b	a	b	b	H	H	H	H	H	b	a	H	H	H	H	H	b	H	H	b	b	H	H	H	H	b	a	H	H	a	H	a	b	H	a	b	b	a	b	H	a	b	b	a
SL4.0ch02.21622020	2	98.57972778	b	H	a	b	a	b	b	H	H	H	H	H	b	a	H	H	H	H	H	b	H	H	b	b	H	H	H	H	b	a	H	H	a	H	a	b	H	a	b	b	a	b	H	a	b	b	a
SL4.0ch02.21640523	2	98.57972788	b	H	a	b	a	b	b	H	H	H	H	H	b	a	H	H	H	H	H	b	H	H	b	b	H	H	H	H	b	a	H	H	a	H	a	b	H	a	b	b	a	b	H	a	b	b	a
SL4.0ch02.21685780	2	98.57972798	b	H	a	b	a	b	b	H	H	H	H	H	b	a	H	H	H	H	H	b	H	H	b	b	H	H	H	H	b	a	H	H	a	H	a	b	H	a	b	b	a	b	H	a	b	b	a
SL4.0ch02.21841609	2	99.11793814	b	H	a	b	a	b	b	H	H	H	H	H	b	a	H	H	H	H	H	b	H	H	b	b	H	H	H	H	b	a	H	H	a	H	a	b	H	a	b	b	a	b	H	a	b	b	a
SL4.0ch02.21902467	2	99.11793824	b	H	a	b	a	b	b	H	H	H	H	H	b	a	H	H	H	H	H	b	H	H	b	b	H	H	H	H	b	a	H	H	a	H	a	b	H	a	b	b	a	b	H	a	b	b	a
SL4.0ch02.21927807	2	99.11793834	b	H	a	b	a	b	b	H	H	H	H	H	b	a	H	H	H	H	H	b	H	H	b	b	H	H	H	H	b	a	H	H	a	H	a	b	H	a	b	b	a	b	H	a	b	b	a
SL4.0ch02.21948758	2	99.11793844	b	H	a	b	a	b	b	H	H	H	H	H	b	a	H	H	H	H	H	b	H	H	b	b	H	H	H	H	b	a	H	H	a	H	a	b	H	a	b	b	a	b	H	a	b	b	a
SL4.0ch02.22039078	2	99.65616034	b	H	a	b	a	b	b	H	H	H	H	H	b	a	H	H	H	H	H	b	H	H	b	b	H	H	H	H	b	a	H	H	a	a	a	b	H	a	b	b	a	b	H	a	b	b	a
SL4.0ch02.22075541	2	99.65616044	b	H	a	b	a	b	b	H	H	H	H	H	b	a	H	H	H	H	H	b	H	H	b	b	H	H	H	H	b	a	H	H	a	a	a	b	H	a	b	b	a	b	H	a	b	b	a
SL4.0ch02.22089312	2	99.65616054	b	H	a	b	a	b	b	H	H	H	H	H	b	a	H	H	H	H	H	b	H	H	b	b	H	H	H	H	b	a	H	H	a	a	a	b	H	a	b	b	a	b	H	a	b	b	a
SL4.0ch02.22116683	2	99.65616064	b	H	a	b	a	b	b	H	H	H	H	H	b	a	H	H	H	H	H	b	H	H	b	b	H	H	H	H	b	a	H	H	a	a	a	b	H	a	b	b	a	b	H	a	b	b	a
SL4.0ch02.22127223	2	100.733753	b	H	a	b	a	b	b	H	H	H	H	H	b	a	H	H	H	H	H	b	H	H	b	b	H	H	H	H	b	a	H	H	a	a	a	b	H	a	b	b	a	b	H	a	b	b	a
SL4.0ch02.22137425	2	100.7337531	b	H	a	b	a	b	b	H	H	H	H	H	b	a	H	H	H	H	H	b	H	H	b	b	H	H	H	H	b	a	H	H	a	a	a	b	H	a	b	b	a	b	H	a	b	b	a
SL4.0ch02.22197309	2	101.2719636	b	H	a	b	a	b	b	H	H	H	H	H	b	a	H	H	H	H	H	b	H	H	b	b	H	H	H	H	b	a	H	H	a	a	a	b	H	a	b	b	a	b	H	a	b	b	a
SL4.0ch02.22210601	2	101.2719637	b	H	a	b	a	b	b	H	H	H	H	H	b	a	H	H	H	H	H	b	H	H	b	b	H	H	H	H	b	a	H	H	a	a	a	b	H	a	b	b	a	b	H	a	b	b	a
SL4.0ch02.22229785	2	101.2719638	b	H	a	b	a	b	b	H	H	H	H	H	b	a	H	H	H	H	H	b	H	H	b	b	H	H	H	H	b	a	H	H	a	a	a	b	H	a	b	b	a	b	H	a	b	b	a
SL4.0ch02.22246244	2	101.2719639	b	H	a	b	a	b	b	H	H	H	H	H	b	a	H	H	H	H	H	b	H	H	b	b	H	H	H	H	b	a	H	H	a	a	a	b	H	a	b	b	a	b	H	a	b	b	a
SL4.0ch02.22256681	2	101.271964	b	H	a	b	a	b	b	H	H	H	H	H	b	a	H	H	H	H	H	b	H	H	b	b	H	H	H	H	b	a	H	H	a	a	a	b	H	a	b	b	a	b	H	a	b	b	a
SL4.0ch02.22329466	2	101.2719641	b	H	a	b	a	b	b	H	H	H	H	H	b	a	H	H	H	H	H	b	H	H	b	b	H	H	H	H	b	a	H	H	a	a	a	b	H	a	b	b	a	b	H	a	b	b	a
SL4.0ch02.22378855	2	101.2719642	b	H	a	b	a	b	b	H	H	H	H	H	b	a	H	H	H	H	H	b	H	H	b	b	H	H	H	H	b	a	H	H	a	a	a	b	H	a	b	b	a	b	H	a	b	b	a
SL4.0ch02.22476847	2	101.2719643	b	H	a	b	a	b	b	H	H	H	H	H	b	a	H	H	H	H	H	b	H	H	b	b	H	H	H	H	b	a	H	H	a	a	a	b	H	a	b	b	a	b	H	a	b	b	a
SL4.0ch02.22489190	2	101.2719644	b	H	a	b	a	b	b	H	H	H	H	H	b	a	H	H	H	H	H	b	H	H	b	b	H	H	H	H	b	a	H	H	a	a	a	b	H	a	b	b	a	b	H	a	b	b	a
SL4.0ch02.22508445	2	101.2719645	b	H	a	b	a	b	b	H	H	H	H	H	b	a	H	H	H	H	H	b	H	H	b	b	H	H	H	H	b	a	H	H	a	a	a	b	H	a	b	b	a	b	H	a	b	b	a
SL4.0ch02.22530990	2	101.2719646	b	H	a	b	a	b	b	H	H	H	H	H	b	a	H	H	H	H	H	b	H	H	b	b	H	H	H	H	b	a	H	H	a	a	a	b	H	a	b	b	a	b	H	a	b	b	a
SL4.0ch02.22543446	2	101.2719647	b	H	a	b	a	b	b	H	H	H	H	H	b	a	H	H	H	H	H	b	H	H	b	b	H	H	H	H	b	a	H	H	a	a	a	b	H	a	b	b	a	b	H	a	b	b	a
SL4.0ch02.22570326	2	101.2719648	b	H	a	b	a	b	b	H	H	H	H	H	b	a	H	H	H	H	H	b	H	H	b	b	H	H	H	H	b	a	H	H	a	a	a	b	H	a	b	b	a	b	H	a	b	b	a
SL4.0ch02.22608066	2	101.2719649	b	H	a	b	a	b	b	H	H	H	H	H	b	a	H	H	H	H	H	b	H	H	b	b	H	H	H	H	b	a	H	H	a	a	a	b	H	a	b	b	a	b	H	a	b	b	a
SL4.0ch02.22634383	2	101.271965	b	H	a	b	a	b	b	H	H	H	H	H	b	a	H	H	H	H	H	b	H	H	b	b	H	H	H	H	b	a	H	H	a	a	a	b	H	a	b	b	a	b	H	a	b	b	a
SL4.0ch02.22663663	2	101.2719651	b	H	a	b	a	b	b	H	H	H	H	H	b	a	H	H	H	H	H	b	H	H	b	b	H	H	H	H	b	a	H	H	a	a	a	b	H	a	b	b	a	b	H	a	b	b	a
SL4.0ch02.22686023	2	101.2719652	b	H	a	b	a	b	b	H	H	H	H	H	b	a	H	H	H	H	H	b	H	H	b	b	H	H	H	H	b	a	H	H	a	a	a	b	H	a	b	b	a	b	H	a	b	b	a
SL4.0ch02.22699005	2	101.2719653	b	H	a	b	a	b	b	H	H	H	H	H	b	a	H	H	H	H	H	b	H	H	b	b	H	H	H	H	b	a	H	H	a	a	a	b	H	a	b	b	a	b	H	a	b	b	a
SL4.0ch02.22738631	2	101.2719654	b	H	a	b	a	b	b	H	H	H	H	H	b	a	H	H	H	H	H	b	H	H	b	b	H	H	H	H	b	a	H	H	a	a	a	b	H	a	b	b	a	b	H	a	b	b	a
SL4.0ch02.22847495	2	101.2719655	b	H	a	b	a	b	b	H	H	H	H	H	b	a	H	H	H	H	H	b	H	H	b	b	H	H	H	H	b	a	H	H	a	a	a	b	H	a	b	b	a	b	H	a	b	b	a
SL4.0ch02.23072288	2	101.2719656	b	H	a	b	a	b	b	H	H	H	H	H	b	a	H	H	H	H	H	b	H	H	b	b	H	H	H	H	b	a	H	H	a	a	a	b	H	a	b	b	a	b	H	a	b	b	a
SL4.0ch02.23372321	2	101.2719657	b	H	a	b	a	b	b	H	H	H	H	H	b	a	H	H	H	H	H	b	H	H	b	b	H	H	H	H	b	a	H	H	a	a	a	b	H	a	b	b	a	b	H	a	b	b	a
SL4.0ch02.23445059	2	101.2719658	b	H	a	b	a	b	b	H	H	H	H	H	b	a	H	H	H	H	H	b	H	H	b	b	H	H	H	H	b	a	H	H	a	a	a	b	H	a	b	b	a	b	H	a	b	b	a
SL4.0ch02.23627124	2	101.2719659	b	H	a	b	a	b	b	H	H	H	H	H	b	a	H	H	H	H	H	b	H	H	b	b	H	H	H	H	b	a	H	H	a	a	a	b	H	a	b	b	a	b	H	a	b	b	a
SL4.0ch02.23667918	2	101.271966	b	H	a	b	a	b	b	H	H	H	H	H	b	a	H	H	H	H	H	b	H	H	b	b	H	H	H	H	b	a	H	H	a	a	a	b	H	a	b	b	a	b	H	a	b	b	a
SL4.0ch02.23723239	2	101.2719661	b	H	a	b	a	b	b	H	H	H	H	H	b	a	H	H	H	H	H	b	H	H	b	b	H	H	H	H	b	a	H	H	a	a	a	b	H	a	b	b	a	b	H	a	b	b	a
SL4.0ch02.23746365	2	101.2719662	b	H	a	b	a	b	b	H	H	H	H	H	b	a	H	H	H	H	H	b	H	H	b	b	H	H	H	H	b	a	H	H	a	a	a	b	H	a	b	b	a	b	H	a	b	b	a
SL4.0ch02.23807352	2	101.810165	b	H	a	b	a	b	b	H	H	H	H	H	b	a	H	H	H	H	H	b	H	H	b	b	H	H	H	H	b	a	H	H	a	a	a	b	H	a	b	b	a	b	H	a	b	b	a
SL4.0ch02.23838086	2	101.8101651	b	H	a	b	a	b	b	H	H	H	H	H	b	a	H	H	H	H	H	b	H	H	b	b	H	H	H	H	b	a	H	H	a	a	a	b	H	a	b	b	a	b	H	a	b	b	a
SL4.0ch02.23863665	2	102.3483638	b	H	a	b	a	b	b	H	H	H	H	b	b	a	H	H	H	H	H	b	H	H	b	b	H	H	H	H	b	a	H	H	a	a	a	b	H	a	b	b	a	b	H	a	b	b	a
SL4.0ch02.23879323	2	102.3483639	b	H	a	b	a	b	b	H	H	H	H	b	b	a	H	H	H	H	H	b	H	H	b	b	H	H	H	H	b	a	H	H	a	a	a	b	H	a	b	b	a	b	H	a	b	b	a
SL4.0ch02.23900154	2	102.348364	b	H	a	b	a	b	b	H	H	H	H	b	b	a	H	H	H	H	H	b	H	H	b	b	H	H	H	H	b	a	H	H	a	a	a	b	H	a	b	b	a	b	H	a	b	b	a
SL4.0ch02.23911398	2	102.3483641	b	H	a	b	a	b	b	H	H	H	H	b	b	a	H	H	H	H	H	b	H	H	b	b	H	H	H	H	b	a	H	H	a	a	a	b	H	a	b	b	a	b	H	a	b	b	a
SL4.0ch02.23938280	2	102.3483642	b	H	a	b	a	b	b	H	H	H	H	b	b	a	H	H	H	H	H	b	H	H	b	b	H	H	H	H	b	a	H	H	a	a	a	b	H	a	b	b	a	b	H	a	b	b	a
SL4.0ch02.23977428	2	102.3483643	b	H	a	b	a	b	b	H	H	H	H	b	b	a	H	H	H	H	H	b	H	H	b	b	H	H	H	H	b	a	H	H	a	a	a	b	H	a	b	b	a	b	H	a	b	b	a
SL4.0ch02.23991582	2	102.3483644	b	H	a	b	a	b	b	H	H	H	H	b	b	a	H	H	H	H	H	b	H	H	b	b	H	H	H	H	b	a	H	H	a	a	a	b	H	a	b	b	a	b	H	a	b	b	a
SL4.0ch02.24094504	2	104.5080838	b	H	a	b	a	b	b	H	H	H	H	b	b	a	H	H	H	b	H	b	H	H	b	b	H	H	H	H	b	a	H	H	a	a	a	b	H	a	b	b	a	b	H	a	b	b	a
SL4.0ch02.24122902	2	104.5080839	b	H	a	b	a	b	b	H	H	H	H	b	b	a	H	H	H	b	H	b	H	H	b	b	H	H	H	H	b	a	H	H	a	a	a	b	H	a	b	b	a	b	H	a	b	b	a
SL4.0ch02.24146894	2	106.6678033	b	H	a	b	a	b	b	H	H	H	H	b	b	a	H	H	H	b	a	b	H	H	b	b	H	H	H	H	b	a	H	H	a	a	a	b	H	a	b	b	a	b	H	a	b	b	a
SL4.0ch02.24189550	2	106.6678034	b	H	a	b	a	b	b	H	H	H	H	b	b	a	H	H	H	b	a	b	H	H	b	b	H	H	H	H	b	a	H	H	a	a	a	b	H	a	b	b	a	b	H	a	b	b	a
SL4.0ch02.24211077	2	106.6678035	b	H	a	b	a	b	b	H	H	H	H	b	b	a	H	H	H	b	a	b	H	H	b	b	H	H	H	H	b	a	H	H	a	a	a	b	H	a	b	b	a	b	H	a	b	b	a
SL4.0ch02.24225363	2	107.2060254	b	H	a	b	a	b	b	H	H	H	H	b	b	a	H	H	H	b	a	b	H	H	b	b	H	H	H	H	b	a	H	H	a	a	a	b	H	a	b	b	a	b	H	a	b	b	a
SL4.0ch02.24243193	2	107.2060255	b	H	a	b	a	b	b	H	H	H	H	b	b	a	H	H	H	b	a	b	H	H	b	b	H	H	H	H	b	a	H	H	a	a	a	b	H	a	b	b	a	b	H	a	b	b	a
SL4.0ch02.24257407	2	107.7442159	H	H	a	b	a	b	b	H	H	H	H	b	b	a	H	H	H	b	a	b	H	H	b	b	H	H	H	H	b	a	H	H	a	a	a	b	H	a	b	b	a	b	H	a	b	b	a
SL4.0ch02.24269851	2	107.744216	H	H	a	b	a	b	b	H	H	H	H	b	b	a	H	H	H	b	a	b	H	H	b	b	H	H	H	H	b	a	H	H	a	a	a	b	H	a	b	b	a	b	H	a	b	b	a
SL4.0ch02.24294004	2	107.7442161	H	H	a	b	a	b	b	H	H	H	H	b	b	a	H	H	H	b	a	b	H	H	b	b	H	H	H	H	b	a	H	H	a	a	a	b	H	a	b	b	a	b	H	a	b	b	a
SL4.0ch02.24328037	2	107.7442162	H	H	a	b	a	b	b	H	H	H	H	b	b	a	H	H	H	b	a	b	H	H	b	b	H	H	H	H	b	a	H	H	a	a	a	b	H	a	b	b	a	b	H	a	b	b	a
SL4.0ch02.24344538	2	107.7442163	H	H	a	b	a	b	b	H	H	H	H	b	b	a	H	H	H	b	a	b	H	H	b	b	H	H	H	H	b	a	H	H	a	a	a	b	H	a	b	b	a	b	H	a	b	b	a
SL4.0ch02.24355578	2	108.8218199	H	H	a	b	a	b	b	H	H	H	H	b	b	a	H	H	H	b	H	b	H	H	b	b	a	H	H	H	b	a	H	a	a	H	a	b	H	a	b	b	a	b	H	a	b	b	a
SL4.0ch02.24368420	2	108.82182	H	H	a	b	a	b	b	H	H	H	H	b	b	a	H	H	H	b	H	b	H	H	b	b	a	H	H	H	b	a	H	a	a	H	a	b	H	a	b	b	a	b	H	a	b	b	a
SL4.0ch02.24390045	2	108.8218201	H	H	a	b	a	b	b	H	H	H	H	b	b	a	H	H	H	b	H	b	H	H	b	b	a	H	H	H	b	a	H	a	a	H	a	b	H	a	b	b	a	b	H	a	b	b	a
SL4.0ch02.24494446	2	108.8218202	H	H	a	b	a	b	b	H	H	H	H	b	b	a	H	H	H	b	H	b	H	H	b	b	a	H	H	H	b	a	H	a	a	H	a	b	H	a	b	b	a	b	H	a	b	b	a
SL4.0ch02.24514768	2	108.8218203	H	H	a	b	a	b	b	H	H	H	H	b	b	a	H	H	H	b	H	b	H	H	b	b	a	H	H	H	b	a	H	a	a	H	a	b	H	a	b	b	a	b	H	a	b	b	a
SL4.0ch02.24557436	2	108.8218204	H	H	a	b	a	b	b	H	H	H	H	b	b	a	H	H	H	b	H	b	H	H	b	b	a	H	H	H	b	a	H	a	a	H	a	b	H	a	b	b	a	b	H	a	b	b	a
SL4.0ch02.24577024	2	108.8218205	H	H	a	b	a	b	b	H	H	H	H	b	b	a	H	H	H	b	H	b	H	H	b	b	a	H	H	H	b	a	H	a	a	H	a	b	H	a	b	b	a	b	H	a	b	b	a
SL4.0ch02.24605455	2	108.8218206	H	H	a	b	a	b	b	H	H	H	H	b	b	a	H	H	H	b	H	b	H	H	b	b	a	H	H	H	b	a	H	a	a	H	a	b	H	a	b	b	a	b	H	a	b	b	a
SL4.0ch02.24632351	2	108.8218207	H	H	a	b	a	b	b	H	H	H	H	b	b	a	H	H	H	b	H	b	H	H	b	b	a	H	H	H	b	a	H	a	a	H	a	b	H	a	b	b	a	b	H	a	b	b	a
SL4.0ch02.24669391	2	108.8218208	H	H	a	b	a	b	b	H	H	H	H	b	b	a	H	H	H	b	H	b	H	H	b	b	a	H	H	H	b	a	H	a	a	H	a	b	H	a	b	b	a	b	H	a	b	b	a
SL4.0ch02.24695780	2	108.8218209	H	H	a	b	a	b	b	H	H	H	H	b	b	a	H	H	H	b	H	b	H	H	b	b	a	H	H	H	b	a	H	a	a	H	a	b	H	a	b	b	a	b	H	a	b	b	a
SL4.0ch02.24717723	2	108.821821	H	H	a	b	a	b	b	H	H	H	H	b	b	a	H	H	H	b	H	b	H	H	b	b	a	H	H	H	b	a	H	a	a	H	a	b	H	a	b	b	a	b	H	a	b	b	a
SL4.0ch02.24738003	2	108.8218211	H	H	a	b	a	b	b	H	H	H	H	b	b	a	H	H	H	b	H	b	H	H	b	b	a	H	H	H	b	a	H	a	a	H	a	b	H	a	b	b	a	b	H	a	b	b	a
SL4.0ch02.24780543	2	108.8218212	H	H	a	b	a	b	b	H	H	H	H	b	b	a	H	H	H	b	H	b	H	H	b	b	a	H	H	H	b	a	H	a	a	H	a	b	H	a	b	b	a	b	H	a	b	b	a
SL4.0ch02.24809778	2	108.8218213	H	H	a	b	a	b	b	H	H	H	H	b	b	a	H	H	H	b	H	b	H	H	b	b	a	H	H	H	b	a	H	a	a	H	a	b	H	a	b	b	a	b	H	a	b	b	a
SL4.0ch02.24854360	2	109.3600431	H	H	a	b	a	b	b	H	H	H	H	b	b	a	H	H	H	b	H	b	H	H	b	b	a	H	H	H	b	a	H	a	a	H	a	b	H	a	b	b	a	b	H	a	b	b	a
SL4.0ch02.24897923	2	109.3600432	H	H	a	b	a	b	b	H	H	H	H	b	b	a	H	H	H	b	H	b	H	H	b	b	a	H	H	H	b	a	H	a	a	H	a	b	H	a	b	b	a	b	H	a	b	b	a
SL4.0ch02.24914404	2	109.3600433	H	H	a	b	a	b	b	H	H	H	H	b	b	a	H	H	H	b	H	b	H	H	b	b	a	H	H	H	b	a	H	a	a	H	a	b	H	a	b	b	a	b	H	a	b	b	a
SL4.0ch02.24938066	2	109.8982922	H	H	a	b	a	b	b	H	H	H	H	b	b	a	H	H	H	b	H	b	H	H	b	b	a	H	H	H	b	a	H	a	a	H	a	b	H	a	b	b	a	b	H	a	b	b	a
SL4.0ch02.24948404	2	109.8982923	H	H	a	b	a	b	b	H	H	H	H	b	b	a	H	H	H	b	H	b	H	H	b	b	a	H	H	H	b	a	H	a	a	H	a	b	H	a	b	b	a	b	H	a	b	b	a
SL4.0ch02.25014347	2	110.4364758	H	H	a	b	H	b	b	H	H	H	H	b	b	a	H	H	H	b	H	b	H	H	b	b	a	H	H	H	b	a	H	a	a	H	a	b	H	a	b	b	a	b	H	a	b	b	a
SL4.0ch02.25132577	2	110.9747953	H	H	a	b	H	b	b	H	H	H	H	b	b	a	H	H	H	b	H	b	H	H	b	b	a	H	H	H	b	a	H	a	a	H	a	b	H	a	b	b	a	b	H	a	b	b	a
SL4.0ch02.25155268	2	110.9747954	H	H	a	b	H	b	b	H	H	H	H	b	b	a	H	H	H	b	H	b	H	H	b	b	a	H	H	H	b	a	H	a	a	H	a	b	H	a	b	b	a	b	H	a	b	b	a
SL4.0ch02.25196002	2	110.9747955	H	H	a	b	H	b	b	H	H	H	H	b	b	a	H	H	H	b	H	b	H	H	b	b	a	H	H	H	b	a	H	a	a	H	a	b	H	a	b	b	a	b	H	a	b	b	a
SL4.0ch02.25251150	2	112.0524901	H	H	a	b	H	b	b	H	H	H	H	b	b	a	H	H	H	b	H	b	H	H	b	b	a	H	H	H	b	a	H	a	a	H	a	b	H	a	b	b	a	b	H	a	H	b	a
SL4.0ch02.25308897	2	112.0524902	H	H	a	b	H	b	b	H	H	H	H	b	b	a	H	H	H	b	H	b	H	H	b	b	a	H	H	H	b	a	H	a	a	H	a	b	H	a	b	b	a	b	H	a	H	b	a
SL4.0ch02.25467443	2	112.0524903	H	H	a	b	H	b	b	H	H	H	H	b	b	a	H	H	H	b	H	b	H	H	b	b	a	H	H	H	b	a	H	a	a	H	a	b	H	a	b	b	a	b	H	a	H	b	a
SL4.0ch02.25554953	2	112.0524904	H	H	a	b	H	b	b	H	H	H	H	b	b	a	H	H	H	b	H	b	H	H	b	b	a	H	H	H	b	a	H	a	a	H	a	b	H	a	b	b	a	b	H	a	H	b	a
SL4.0ch02.25587697	2	112.0524905	H	H	a	b	H	b	b	H	H	H	H	b	b	a	H	H	H	b	H	b	H	H	b	b	a	H	H	H	b	a	H	a	a	H	a	b	H	a	b	b	a	b	H	a	H	b	a
SL4.0ch02.25624012	2	112.0524906	H	H	a	b	H	b	b	H	H	H	H	b	b	a	H	H	H	b	H	b	H	H	b	b	a	H	H	H	b	a	H	a	a	H	a	b	H	a	b	b	a	b	H	a	H	b	a
SL4.0ch02.25738095	2	112.0524907	H	H	a	b	H	b	b	H	H	H	H	b	b	a	H	H	H	b	H	b	H	H	b	b	a	H	H	H	b	a	H	a	a	H	a	b	H	a	b	b	a	b	H	a	H	b	a
SL4.0ch02.25762288	2	112.0524908	H	H	a	b	H	b	b	H	H	H	H	b	b	a	H	H	H	b	H	b	H	H	b	b	a	H	H	H	b	a	H	a	a	H	a	b	H	a	b	b	a	b	H	a	H	b	a
SL4.0ch02.25799814	2	112.0524909	H	H	a	b	H	b	b	H	H	H	H	b	b	a	H	H	H	b	H	b	H	H	b	b	a	H	H	H	b	a	H	a	a	H	a	b	H	a	b	b	a	b	H	a	H	b	a
SL4.0ch02.25820117	2	112.052491	H	H	a	b	H	b	b	H	H	H	H	b	b	a	H	H	H	b	H	b	H	H	b	b	a	H	H	H	b	a	H	a	a	H	a	b	H	a	b	b	a	b	H	a	H	b	a
SL4.0ch02.25846249	2	112.5907128	H	H	a	b	H	b	b	H	H	H	H	b	b	a	H	H	H	b	H	b	H	H	b	b	a	H	H	H	H	a	H	a	a	H	a	b	H	a	b	b	a	b	H	a	H	b	a
SL4.0ch02.25892596	2	112.5907129	H	H	a	b	H	b	b	H	H	H	H	b	b	a	H	H	H	b	H	b	H	H	b	b	a	H	H	H	a	a	H	a	a	H	a	b	H	a	b	b	a	b	H	a	H	b	a
SL4.0ch02.25963450	2	112.590713	H	H	a	b	H	b	b	H	H	H	H	b	b	a	H	H	H	b	H	b	H	H	b	b	a	H	H	H	H	a	H	a	a	H	a	b	H	a	b	b	a	b	H	a	H	b	a
SL4.0ch02.25997583	2	112.5907131	H	H	a	b	H	b	b	H	H	H	H	b	b	a	H	H	H	b	H	b	H	H	b	b	a	H	H	H	H	a	H	a	a	H	a	b	H	a	b	b	a	b	H	a	H	b	a
SL4.0ch02.26037352	2	112.5907132	H	H	a	b	H	b	b	H	H	H	H	b	b	a	H	H	H	b	H	b	H	H	b	b	a	H	H	H	H	a	H	a	a	H	a	b	H	a	b	b	a	b	H	a	H	b	a
SL4.0ch02.26102987	2	112.5907133	H	H	a	b	H	b	b	H	H	H	H	b	b	a	H	H	H	b	H	b	H	H	b	b	a	H	H	H	H	a	H	a	a	H	a	b	H	a	b	b	a	b	H	a	H	b	a
SL4.0ch02.26115529	2	112.5907134	H	H	a	b	H	b	b	H	H	H	H	b	b	a	H	H	H	b	H	b	H	H	b	b	a	H	H	H	H	a	H	a	a	H	a	b	H	a	b	b	a	b	H	a	H	b	a
SL4.0ch02.26143931	2	113.3984726	H	H	a	b	H	b	b	H	H	H	H	b	b	a	H	a	H	b	H	b	H	H	b	b	a	H	H	H	H	a	H	H	a	H	a	b	H	a	b	b	a	b	H	a	H	b	a
SL4.0ch02.26180135	2	113.3984727	H	H	a	b	H	b	b	H	H	H	H	b	b	a	H	a	H	b	H	b	H	H	b	b	a	H	H	H	H	a	H	H	a	H	a	b	H	a	b	b	a	b	H	a	H	b	a
SL4.0ch02.26196338	2	114.2062319	H	H	a	b	H	b	b	H	H	H	H	b	b	a	H	a	H	b	H	b	H	H	b	b	a	H	H	H	H	a	H	H	a	H	a	b	H	a	b	b	a	b	H	a	H	b	a
SL4.0ch02.26243725	2	114.206232	H	H	a	b	H	b	b	H	H	H	H	b	b	a	H	a	H	b	H	b	H	H	b	b	a	H	H	H	H	a	H	H	a	H	a	b	H	a	b	b	a	b	H	a	H	b	a
SL4.0ch02.26256009	2	114.2062321	H	H	a	b	H	b	b	H	H	H	H	b	b	a	H	a	H	b	H	b	H	H	b	b	a	H	H	H	H	a	H	H	a	H	a	b	H	a	b	b	a	b	H	a	H	b	a
SL4.0ch02.26275356	2	114.2062322	H	H	a	b	H	b	b	H	H	H	H	b	b	a	H	a	H	b	H	b	H	H	b	b	a	H	H	H	H	a	H	H	a	H	a	b	H	a	b	b	a	b	H	a	H	b	a
SL4.0ch02.26292231	2	114.2062323	H	H	a	b	H	b	b	H	H	H	H	b	b	a	H	a	H	b	H	b	H	H	b	b	a	H	H	H	H	a	H	H	a	H	a	b	H	a	b	b	a	b	H	a	H	b	a
SL4.0ch02.26314231	2	114.2062324	H	H	a	b	H	b	b	H	H	H	H	b	b	a	H	a	H	b	H	b	H	H	b	b	a	H	H	H	H	a	H	H	a	H	a	b	H	a	b	b	a	b	H	a	H	b	a
SL4.0ch02.26329057	2	114.2062325	H	H	a	b	H	b	b	H	H	H	H	b	b	a	H	a	H	b	H	b	H	H	b	b	a	H	H	H	H	a	H	H	a	H	a	b	H	a	b	b	a	b	H	a	H	b	a
SL4.0ch02.26344577	2	114.2062326	H	H	a	b	H	b	b	H	H	H	H	b	b	a	H	a	H	b	H	b	H	H	b	b	a	H	H	H	H	a	H	H	a	H	a	b	H	a	b	b	a	b	H	a	H	b	a
SL4.0ch02.26362912	2	114.2062327	H	H	a	b	H	b	b	H	H	H	H	b	b	a	H	a	H	b	H	b	H	H	b	b	a	H	H	H	H	a	H	H	a	H	a	b	H	a	b	b	a	b	H	a	H	b	a
SL4.0ch02.26393193	2	114.2062328	H	H	a	b	H	b	b	H	H	H	H	b	b	a	H	a	H	b	H	b	H	H	b	b	a	H	H	H	H	a	H	H	a	H	a	b	H	a	b	b	a	b	H	a	H	b	a
SL4.0ch02.26411862	2	114.2062329	H	H	a	b	H	b	b	H	H	H	H	b	b	a	H	a	H	b	H	b	H	H	b	b	a	H	H	H	H	a	H	H	a	H	a	b	H	a	b	b	a	b	H	a	H	b	a
SL4.0ch02.26444803	2	114.7444376	H	H	a	b	H	b	b	H	H	H	H	b	b	a	H	a	H	b	H	b	H	H	b	b	a	H	H	H	H	a	H	H	a	H	a	b	H	a	b	b	a	b	H	a	H	b	a
SL4.0ch02.26464543	2	114.7444377	H	H	a	b	H	b	b	H	H	H	H	b	b	a	H	a	H	b	H	b	H	H	b	b	a	H	H	H	H	a	H	H	a	H	a	b	H	a	b	b	a	b	H	a	H	b	a
SL4.0ch02.26485786	2	115.4623312	H	H	a	b	H	b	b	H	H	H	H	b	b	a	H	a	H	b	H	b	H	H	b	b	a	H	H	H	H	a	H	H	a	H	a	b	H	a	b	b	a	b	H	a	H	b	a
SL4.0ch02.26505543	2	116.1802304	H	H	a	b	H	b	b	H	H	b	H	b	b	a	H	a	H	b	H	b	H	H	b	b	a	H	H	H	H	a	H	b	a	H	a	b	H	a	b	b	a	b	H	a	H	b	a
SL4.0ch02.26518593	2	116.1802305	H	H	a	b	H	b	b	H	H	b	H	b	b	a	H	a	H	b	H	b	H	H	b	b	a	H	H	H	H	a	H	b	a	H	a	b	H	a	b	b	a	b	H	a	H	b	a
SL4.0ch02.26561597	2	116.8981294	H	H	a	b	H	b	b	H	H	b	H	b	b	a	H	a	H	b	H	b	H	H	b	b	a	H	H	H	a	a	H	b	a	H	a	b	H	a	b	b	a	b	H	a	H	b	a
SL4.0ch02.26572055	2	116.8981295	H	H	a	b	H	b	b	H	H	b	H	b	b	a	H	a	H	b	H	b	H	H	b	b	a	H	H	H	a	a	H	b	a	H	a	b	H	a	b	b	a	b	H	a	H	b	a
SL4.0ch02.26628551	2	116.8981296	H	H	a	b	H	b	b	H	H	b	H	b	b	a	H	a	H	b	H	b	H	H	b	b	a	H	H	H	a	a	H	b	a	H	a	b	H	a	b	b	a	b	H	a	H	b	a
SL4.0ch02.26688457	2	117.4363458	H	H	a	b	H	b	b	H	H	b	H	b	b	a	H	a	H	b	H	b	H	H	b	b	a	H	H	H	a	a	H	b	a	H	a	b	H	a	b	b	a	b	H	a	H	b	a
SL4.0ch02.26774000	2	117.4363459	H	H	a	b	H	b	b	H	H	b	H	b	b	a	H	a	H	b	H	b	H	H	b	b	a	H	H	H	a	a	H	b	a	H	a	b	H	a	b	b	a	b	H	a	H	b	a
SL4.0ch02.26786540	2	117.436346	H	H	a	b	H	b	b	H	H	b	H	b	b	a	H	a	H	b	H	b	H	H	b	b	a	H	H	H	a	a	H	b	a	H	a	b	H	a	b	b	a	b	H	a	H	b	a
SL4.0ch02.26845470	2	117.9745678	H	H	a	b	H	H	b	H	H	b	H	b	b	a	H	H	H	b	H	b	H	H	b	b	a	H	H	H	a	a	H	b	a	H	a	b	H	a	b	b	a	b	b	a	H	b	a
SL4.0ch02.26904503	2	117.9745679	H	H	a	b	H	H	b	H	H	b	H	b	b	a	H	H	H	b	H	b	H	H	b	b	a	H	H	H	a	a	H	b	a	H	a	b	H	a	b	b	a	b	b	a	H	b	a
SL4.0ch02.26953298	2	117.974568	H	H	a	b	H	H	b	H	H	b	H	b	b	a	H	H	H	b	H	b	H	H	b	b	a	H	H	H	a	a	H	b	a	H	a	b	H	a	b	b	a	b	b	a	H	b	a
SL4.0ch02.26986747	2	117.9745681	H	H	a	b	H	H	b	H	H	b	H	b	b	a	H	H	H	b	H	b	H	H	b	b	a	H	H	H	a	a	H	b	a	H	a	b	H	a	b	b	a	b	b	a	H	b	a
SL4.0ch02.27026433	2	117.9745682	H	H	a	b	H	H	b	H	H	b	H	b	b	a	H	H	H	b	H	b	H	H	b	b	a	H	H	H	a	a	H	b	a	H	a	b	H	a	b	b	a	b	b	a	H	b	a
SL4.0ch02.27040504	2	117.9745683	H	H	a	b	H	H	b	H	H	b	H	b	b	a	H	H	H	b	H	b	H	H	b	b	a	H	H	H	a	a	H	b	a	H	a	b	H	a	b	b	a	b	b	a	H	b	a
SL4.0ch02.27069280	2	118.5127902	H	H	a	b	H	H	b	H	H	b	H	b	b	a	H	H	H	b	H	b	H	H	b	b	a	H	H	H	a	a	H	b	a	H	a	b	H	a	b	b	a	b	b	a	H	b	a
SL4.0ch02.27083191	2	118.5127903	H	H	a	b	H	H	b	H	H	b	H	b	b	a	H	H	H	b	H	b	H	H	b	b	a	H	H	H	a	a	H	b	a	H	a	b	H	a	b	b	a	b	b	a	H	b	a
SL4.0ch02.27116372	2	118.5127904	H	H	a	b	H	H	b	H	H	b	H	b	b	a	H	H	H	b	H	b	H	H	b	b	a	H	H	H	a	a	H	b	a	H	a	b	H	a	b	b	a	b	b	a	H	b	a
SL4.0ch02.27129671	2	118.5127905	H	H	a	b	H	H	b	H	H	b	H	b	b	a	H	H	H	b	H	b	H	H	b	b	a	H	H	H	a	a	H	b	a	H	a	b	H	a	b	b	a	b	b	a	H	b	a
SL4.0ch02.27162823	2	118.5127906	H	H	a	b	H	H	b	H	H	b	H	b	b	a	H	H	H	b	H	b	H	H	b	b	a	H	H	H	a	a	H	b	a	H	a	b	H	a	b	b	a	b	b	a	H	b	a
SL4.0ch02.27197232	2	118.5127907	H	H	a	b	H	H	b	H	H	b	H	b	b	a	H	H	H	b	H	b	H	H	b	b	a	H	H	H	a	a	H	b	a	H	a	b	H	a	b	b	a	b	b	a	H	b	a
SL4.0ch02.27214122	2	118.5127908	H	H	a	b	H	H	b	H	H	b	H	b	b	a	H	H	H	b	H	b	H	H	b	b	a	H	H	H	a	a	H	b	a	H	a	b	H	a	b	b	a	b	b	a	H	b	a
SL4.0ch02.27243973	2	119.0509975	H	H	a	b	H	H	b	H	H	b	H	b	b	a	H	H	H	b	H	b	H	H	b	b	a	H	H	H	a	a	H	b	a	H	a	b	H	a	b	b	a	b	b	a	H	b	a
SL4.0ch02.27258556	2	119.5891593	H	H	a	b	H	H	b	H	H	b	H	b	b	a	H	H	H	b	H	b	H	H	b	b	a	H	H	H	a	a	H	b	a	H	a	b	H	a	b	b	a	b	b	a	H	b	a
SL4.0ch02.27279896	2	120.3968887	H	H	a	b	H	H	b	H	b	b	H	b	b	a	H	H	H	b	H	b	H	b	b	b	a	H	H	H	a	a	H	b	a	H	a	b	H	a	b	b	a	b	H	a	H	b	a
SL4.0ch02.27290127	2	120.3968888	H	H	a	b	H	H	b	H	b	b	H	b	b	a	H	H	H	b	H	b	H	b	b	b	a	H	H	H	a	a	H	b	a	H	a	b	H	a	b	b	a	b	H	a	H	b	a
SL4.0ch02.27320007	2	121.2046101	H	H	a	b	H	H	b	H	b	b	H	b	b	a	H	H	H	b	H	b	H	b	b	b	a	H	H	H	a	a	H	b	a	H	a	b	H	a	b	b	a	b	H	a	H	b	a
SL4.0ch02.27344951	2	121.2046102	H	H	a	b	H	H	b	H	b	b	H	b	b	a	H	H	H	b	H	b	H	b	b	b	a	H	H	H	a	a	H	b	a	H	a	b	H	a	b	b	a	b	H	a	H	b	a
SL4.0ch02.27377520	2	121.7427775	H	H	a	b	H	H	b	H	b	b	H	b	b	a	H	H	H	b	H	b	H	b	b	b	a	H	H	H	H	a	H	b	a	H	a	b	H	a	b	b	a	b	H	a	H	b	a
SL4.0ch02.27555798	2	121.7427776	H	H	a	b	H	H	b	H	b	b	H	b	b	a	H	H	H	b	H	b	H	b	b	b	a	H	H	H	H	a	H	b	a	H	a	b	H	a	b	b	a	b	H	a	H	b	a
SL4.0ch02.27568193	2	121.7427792	H	H	a	b	H	H	b	H	b	b	H	b	b	a	H	H	H	b	H	b	H	b	b	b	a	H	H	H	H	a	H	b	a	H	a	b	H	a	b	b	a	b	H	a	H	b	a
SL4.0ch02.27580686	2	122.280945	H	H	a	b	H	H	b	H	b	b	H	b	b	a	H	H	H	b	H	b	H	b	b	b	a	H	H	H	H	a	H	b	a	H	a	b	H	a	H	b	a	b	H	a	H	b	a
SL4.0ch02.27596243	2	122.2809451	H	H	a	b	H	H	b	H	b	b	H	b	b	a	H	H	H	b	H	b	H	b	b	b	a	H	H	H	H	a	H	b	a	H	a	b	H	a	H	b	a	b	H	a	H	b	a
SL4.0ch02.27679866	2	122.8191126	H	H	a	b	H	H	b	H	b	b	H	b	b	a	H	H	H	b	H	b	H	b	b	b	a	H	H	H	H	a	H	b	a	H	a	b	H	a	H	b	a	b	H	a	H	b	a
SL4.0ch02.27733457	2	123.3573664	H	H	a	b	H	H	b	H	b	b	H	b	b	a	H	H	H	b	H	b	H	b	b	b	a	H	H	H	H	a	H	b	a	H	a	b	H	a	H	b	a	b	H	a	H	b	a
SL4.0ch02.27746430	2	123.8956285	H	H	a	b	H	H	b	H	b	b	H	b	b	a	H	H	H	b	H	b	H	b	b	b	a	H	H	H	H	a	H	b	a	H	a	b	H	a	H	b	a	b	H	a	H	b	a
SL4.0ch02.27779096	2	123.8956286	H	H	a	b	H	H	b	H	b	b	H	b	b	a	H	H	H	b	H	b	H	b	b	b	a	H	H	H	H	a	H	b	a	H	a	b	H	a	H	b	a	b	H	a	H	b	a
SL4.0ch02.27797615	2	123.8956287	H	H	a	b	H	H	b	H	b	b	H	b	b	a	H	H	H	b	H	b	H	b	b	b	a	H	H	H	H	a	H	b	a	H	a	b	H	a	H	b	a	b	H	a	H	b	a
SL4.0ch02.27840403	2	123.8956288	H	H	a	b	H	H	b	H	b	b	H	b	b	a	H	H	H	b	H	b	H	b	b	b	a	H	H	H	H	a	H	b	a	H	a	b	H	a	H	b	a	b	H	a	H	b	a
SL4.0ch02.27866985	2	123.8956289	H	H	a	b	H	H	b	H	b	b	H	b	b	a	H	H	H	b	H	b	H	b	b	b	a	H	H	H	H	a	H	b	a	H	a	b	H	a	H	b	a	b	H	a	H	b	a
SL4.0ch02.27892561	2	124.4338451	H	H	a	b	H	H	b	H	b	b	H	b	b	a	H	H	H	b	H	b	H	b	b	b	a	H	H	H	H	a	H	b	a	H	a	b	H	a	H	b	a	b	H	a	H	b	a
SL4.0ch02.27937825	2	124.4338452	H	H	a	b	H	H	b	H	b	b	H	b	b	a	H	H	H	b	H	b	H	b	b	b	a	H	H	H	H	a	H	b	a	H	a	b	H	a	H	b	a	b	H	a	H	b	a
SL4.0ch02.27959072	2	125.1503926	H	H	a	b	H	H	b	H	b	b	H	b	b	a	H	H	H	b	H	b	H	b	b	b	a	H	H	H	H	a	H	b	a	H	a	b	H	a	H	b	a	b	H	H	H	b	a
SL4.0ch02.28010570	2	125.1503927	H	H	a	b	H	H	b	H	b	b	H	b	b	a	H	H	H	b	H	b	H	b	b	b	a	H	H	H	H	a	H	b	a	H	a	b	H	a	H	b	a	b	H	H	H	b	a
SL4.0ch02.28027720	2	126.5895327	H	H	a	b	H	H	H	H	b	b	H	b	b	a	H	H	H	b	H	b	H	b	b	b	a	H	H	H	H	a	H	b	a	H	a	b	H	a	H	b	a	b	H	H	H	b	a
SL4.0ch02.28046969	2	126.5895328	H	H	a	b	H	H	H	H	b	b	H	b	b	a	H	H	H	b	H	b	H	b	b	b	a	H	H	H	H	a	H	b	a	H	a	b	H	a	H	b	a	b	H	H	H	b	a
SL4.0ch02.28059714	2	126.5895329	H	H	a	b	H	H	H	H	b	b	H	b	b	a	H	H	H	b	H	b	H	b	b	b	a	H	H	H	H	a	H	b	a	H	a	b	H	a	H	b	a	b	H	H	H	b	a
SL4.0ch02.28070773	2	126.589533	H	H	a	b	H	H	H	H	b	b	H	b	b	a	H	H	H	b	H	b	H	b	b	b	a	H	H	H	H	a	H	b	a	H	a	b	H	a	H	b	a	b	H	H	H	b	a
SL4.0ch02.28094931	2	127.1277463	H	H	a	b	H	H	H	H	b	b	H	b	b	a	H	H	H	b	H	b	H	b	b	b	a	H	H	H	H	a	H	b	a	H	a	b	H	a	H	b	a	b	H	H	H	b	a
SL4.0ch02.28136939	2	127.1277464	H	H	a	b	H	H	H	H	b	b	H	b	b	a	H	H	H	b	H	b	H	b	b	b	a	H	H	H	H	a	H	b	a	H	a	b	H	a	H	b	a	b	H	H	H	b	a
SL4.0ch02.28209731	2	127.1277465	H	H	a	b	H	H	H	H	b	b	H	b	b	a	H	H	H	b	H	b	H	b	b	b	a	H	H	H	H	a	H	b	a	H	a	b	H	a	H	b	a	b	H	H	H	b	a
SL4.0ch02.28443909	2	127.1277466	H	H	a	b	H	H	H	H	b	b	H	b	b	a	H	H	H	b	H	b	H	b	b	b	a	H	H	H	H	a	H	b	a	H	a	b	H	a	H	b	a	b	H	H	H	b	a
SL4.0ch02.28457232	2	127.1277467	H	H	a	b	H	H	H	H	b	b	H	b	b	a	H	H	H	b	H	b	H	b	b	b	a	H	H	H	H	a	H	b	a	H	a	b	H	a	H	b	a	b	H	H	H	b	a
SL4.0ch02.28471627	2	127.1277468	H	H	a	b	H	H	H	H	b	b	H	b	b	a	H	H	H	b	H	b	H	b	b	b	a	H	H	H	H	a	H	b	a	H	a	b	H	a	H	b	a	b	H	H	H	b	a
SL4.0ch02.28481672	2	127.1277469	H	H	a	b	H	H	H	H	b	b	H	b	b	a	H	H	H	b	H	b	H	b	b	b	a	H	H	H	H	a	H	b	a	H	a	b	H	a	H	b	a	b	H	H	H	b	a
SL4.0ch02.28517864	2	127.127747	H	H	a	b	H	H	H	H	b	b	H	b	b	a	H	H	H	b	H	b	H	b	b	b	a	H	H	H	H	a	H	b	a	H	a	b	H	a	H	b	a	b	H	H	H	b	a
SL4.0ch02.28538580	2	127.1277471	H	H	a	b	H	H	H	H	b	b	H	b	b	a	H	H	H	b	H	b	H	b	b	b	a	H	H	H	H	a	H	b	a	H	a	b	H	a	H	b	a	b	H	H	H	b	a
SL4.0ch02.28579616	2	127.1277472	H	H	a	b	H	H	H	H	b	b	H	b	b	a	H	H	H	b	H	b	H	b	b	b	a	H	H	H	H	a	H	b	a	H	a	b	H	a	H	b	a	b	H	H	H	b	a
SL4.0ch02.28591446	2	127.1277473	H	H	a	b	H	H	H	H	b	b	H	b	b	a	H	H	H	b	H	b	H	b	b	b	a	H	H	H	H	a	H	b	a	H	a	b	H	a	H	b	a	b	H	H	H	b	a
SL4.0ch02.28616370	2	127.1277474	H	H	a	b	H	H	H	H	b	b	H	b	b	a	H	H	H	b	H	b	H	b	b	b	a	H	H	H	H	a	H	b	a	H	a	b	H	a	H	b	a	b	H	H	H	b	a
SL4.0ch02.28629583	2	127.1277475	H	H	a	b	H	H	H	H	b	b	H	b	b	a	H	H	H	b	H	b	H	b	b	b	a	H	H	H	H	a	H	b	a	H	a	b	H	a	H	b	a	b	H	H	H	b	a
SL4.0ch02.28687189	2	127.6659692	H	H	a	b	H	H	H	H	b	b	H	H	b	a	H	H	H	b	H	b	H	b	b	b	a	H	H	H	H	a	H	b	a	H	a	b	H	a	H	b	a	b	H	H	H	b	a
SL4.0ch02.28708267	2	127.6659693	H	H	a	b	H	H	H	H	b	b	H	H	b	a	H	H	H	b	H	b	H	b	b	b	a	H	H	H	H	a	H	b	a	H	a	b	H	a	H	b	a	b	H	H	H	b	a
SL4.0ch02.28737122	2	127.6659694	H	H	a	b	H	H	H	H	b	b	H	H	b	a	H	H	H	b	H	b	H	b	b	b	a	H	H	H	H	a	H	b	a	H	a	b	H	a	H	b	a	b	H	H	H	b	a
SL4.0ch02.28769457	2	127.6659695	H	H	a	b	H	H	H	H	b	b	H	H	b	a	H	H	H	b	H	b	H	b	b	b	a	H	H	H	H	a	H	b	a	H	a	b	H	a	H	b	a	b	H	H	H	b	a
SL4.0ch02.28797894	2	128.2042184	H	H	a	b	H	H	H	H	b	b	H	H	b	a	H	H	H	b	H	b	H	b	b	b	a	H	H	H	H	a	H	b	a	H	a	b	H	a	H	b	a	b	H	H	H	b	a
SL4.0ch02.28810210	2	128.2042185	H	H	a	b	H	H	H	H	b	b	H	H	b	a	H	H	H	b	H	b	H	b	b	b	a	H	H	H	H	a	H	b	a	H	a	b	H	a	H	b	a	b	H	H	H	b	a
SL4.0ch02.28832373	2	128.2042186	H	H	a	b	H	H	H	H	b	b	H	H	b	a	H	H	H	b	H	b	H	b	b	b	a	H	H	H	H	a	H	b	a	H	a	b	H	a	H	b	a	b	H	H	H	b	a
SL4.0ch02.28889950	2	128.7423903	H	H	a	b	H	H	H	H	b	b	H	H	b	a	H	H	H	b	H	b	H	b	b	b	a	H	H	H	H	a	H	b	a	H	a	b	H	a	H	b	a	b	H	H	H	b	a
SL4.0ch02.28934546	2	128.7423904	H	H	a	b	H	H	H	H	b	b	H	H	b	a	H	H	H	b	H	b	H	b	b	b	a	H	H	H	H	a	H	b	a	H	a	b	H	a	H	b	a	b	H	H	H	b	a
SL4.0ch02.28976917	2	128.7423905	H	H	a	b	H	H	H	H	b	b	H	H	b	a	H	H	H	b	H	b	H	b	b	b	a	H	H	H	H	a	H	b	a	H	a	b	H	a	H	b	a	b	H	H	H	b	a
SL4.0ch02.29033898	2	129.2805892	H	H	a	b	H	H	H	H	b	b	H	H	b	H	H	H	H	b	H	b	H	b	b	b	a	H	H	H	H	a	H	b	a	H	a	b	H	a	H	b	a	b	H	H	H	b	a
SL4.0ch02.29049546	2	129.2805893	H	H	a	b	H	H	H	H	b	b	H	H	b	H	H	H	H	b	H	b	H	b	b	b	a	H	H	H	H	a	H	b	a	H	a	b	H	a	H	b	a	b	H	H	H	b	a
SL4.0ch02.29059799	2	129.2805894	H	H	a	b	H	H	H	H	b	b	H	H	b	H	H	H	H	b	H	b	H	b	b	b	a	H	H	H	H	a	H	b	a	H	a	b	H	a	H	b	a	b	H	H	H	b	a
SL4.0ch02.29090697	2	129.2805895	H	H	a	b	H	H	H	H	b	b	H	H	b	H	H	H	H	b	H	b	H	b	b	b	a	H	H	H	H	a	H	b	a	H	a	b	H	a	H	b	a	b	H	H	H	b	a
SL4.0ch02.29141890	2	129.2805896	H	H	a	b	H	H	H	H	b	b	H	H	b	H	H	H	H	b	H	b	H	b	b	b	a	H	H	H	H	a	H	b	a	H	a	b	H	a	H	b	a	b	H	H	H	b	a
SL4.0ch02.29156541	2	129.2805897	H	H	a	b	H	H	H	H	b	b	H	H	b	H	H	H	H	b	H	b	H	b	b	b	a	H	H	H	H	a	H	b	a	H	a	b	H	a	H	b	a	b	H	H	H	b	a
SL4.0ch02.29220422	2	129.2805898	H	H	a	b	H	H	H	H	b	b	H	H	b	H	H	H	H	b	H	b	H	b	b	b	a	H	H	H	H	a	H	b	a	H	a	b	H	a	H	b	a	b	H	H	H	b	a
SL4.0ch02.29403096	2	152.0115582	b	H	H	H	b	H	H	b	b	H	H	H	b	H	H	H	H	H	b	b	H	b	b	b	a	H	H	H	H	H	H	H	H	H	a	b	H	a	H	H	a	b	H	H	H	b	a
SL4.0ch02.29430286	2	152.0115583	b	H	H	H	b	H	H	b	b	H	H	H	b	H	H	H	H	H	b	b	H	b	b	b	a	H	H	H	H	H	H	H	H	H	a	b	H	a	H	H	a	b	H	H	H	b	a
SL4.0ch02.29476280	2	152.0115584	b	H	H	H	b	H	H	b	b	H	H	H	b	H	H	H	H	H	b	b	H	b	b	b	a	H	H	H	H	H	H	H	H	H	a	b	H	a	H	H	a	b	H	H	H	b	a
SL4.0ch02.29567750	2	152.0115585	b	H	H	H	b	H	H	b	b	H	H	H	b	H	H	H	H	H	b	b	H	b	b	b	a	H	H	H	H	H	H	H	H	H	a	b	H	a	H	H	a	b	H	H	H	b	a
SL4.0ch02.29736284	2	152.0115586	b	H	H	H	b	H	H	b	b	H	H	H	b	H	H	H	H	H	b	b	H	b	b	b	a	H	H	H	H	H	H	H	H	H	a	b	H	a	H	H	a	b	H	H	H	b	a
SL4.0ch02.29751251	2	152.0115587	b	H	H	H	b	H	H	b	b	H	H	H	b	H	H	H	H	H	b	b	H	b	b	b	a	H	H	H	H	H	H	H	H	H	a	b	H	a	H	H	a	b	H	H	H	b	a
SL4.0ch02.29838924	2	152.0115588	b	H	H	H	b	H	H	b	b	H	H	H	b	H	H	H	H	H	b	b	H	b	b	b	a	H	H	H	H	H	H	H	H	H	a	b	H	a	H	H	a	b	H	H	H	b	a
SL4.0ch02.29887516	2	152.0115589	b	H	H	H	b	H	H	b	b	H	H	H	b	H	H	H	H	H	b	b	H	b	b	b	a	H	H	H	H	H	H	H	H	H	a	b	H	a	H	H	a	b	H	H	H	b	a
SL4.0ch02.29940799	2	152.011559	b	H	H	H	b	H	H	b	b	H	H	H	b	H	H	H	H	H	b	b	H	b	b	b	a	H	H	H	H	H	H	H	H	H	a	b	H	a	H	H	a	b	H	H	H	b	a
SL4.0ch02.30054448	2	152.0115591	b	H	H	H	b	H	H	b	b	H	H	H	b	H	H	H	H	H	b	b	H	b	b	b	a	H	H	H	H	H	H	H	H	H	a	b	H	a	H	H	a	b	H	H	H	b	a
SL4.0ch02.30071697	2	152.0115592	b	H	H	H	b	H	H	b	b	H	H	H	b	H	H	H	H	H	b	b	H	b	b	b	a	H	H	H	H	H	H	H	H	H	a	b	H	a	H	H	a	b	H	H	H	b	a
SL4.0ch02.30087239	2	152.0115593	b	H	H	H	b	H	H	b	b	H	H	H	b	H	H	H	H	H	b	b	H	b	b	b	a	H	H	H	H	H	H	H	H	H	a	b	H	a	H	H	a	b	H	H	H	b	a
SL4.0ch02.30122254	2	152.0115594	b	H	H	H	b	H	H	b	b	H	H	H	b	H	H	H	H	H	b	b	H	b	b	b	a	H	H	H	H	H	H	H	H	H	a	b	H	a	H	H	a	b	H	H	H	b	a
SL4.0ch02.30249156	2	152.0115595	b	H	H	H	b	H	H	b	b	H	H	H	b	H	H	H	H	H	b	b	H	b	b	b	a	H	H	H	H	H	H	H	H	H	a	b	H	a	H	H	a	b	H	H	H	b	a
SL4.0ch02.30280715	2	152.0115596	b	H	H	H	b	H	H	b	b	H	H	H	b	H	H	H	H	H	b	b	H	b	b	b	a	H	H	H	H	H	H	H	H	H	a	b	H	a	H	H	a	b	H	H	H	b	a
SL4.0ch02.30370085	2	152.0115597	b	H	H	H	b	H	H	b	b	H	H	H	b	H	H	H	H	H	b	b	H	b	b	b	a	H	H	H	H	H	H	H	H	H	a	b	H	a	H	H	a	b	H	H	H	b	a
SL4.0ch02.30454494	2	152.0115598	b	H	H	H	b	H	H	b	b	H	H	H	b	H	H	H	H	H	b	b	H	b	b	b	a	H	H	H	H	H	H	H	H	H	a	b	H	a	H	H	a	b	H	H	H	b	a
SL4.0ch02.30472290	2	152.0115599	b	H	H	H	b	H	H	b	b	H	H	H	b	H	H	H	H	H	b	b	H	b	b	b	a	H	H	H	H	H	H	H	H	H	a	b	H	a	H	H	a	b	H	H	H	b	a
SL4.0ch02.30938929	2	152.5503509	b	H	H	H	b	H	H	b	b	H	H	H	b	H	H	H	H	H	b	b	H	b	b	b	a	H	H	H	H	H	H	H	H	H	a	b	H	a	H	H	a	b	H	H	H	b	a
SL4.0ch02.30993280	2	152.550351	b	H	H	H	b	H	H	b	b	H	H	H	b	H	H	H	H	H	b	b	H	b	b	b	a	H	H	H	H	H	H	H	H	H	a	b	H	a	H	H	a	b	H	H	H	b	a
SL4.0ch02.31017286	2	152.5503511	b	H	H	H	b	H	H	b	b	H	H	H	b	H	H	H	H	H	b	b	H	b	b	b	a	H	H	H	H	H	H	H	H	H	a	b	H	a	H	H	a	b	H	H	H	b	a
SL4.0ch02.31151860	2	152.5503512	b	H	H	H	b	H	H	b	b	H	H	H	b	H	H	H	H	H	b	b	H	b	b	b	a	H	H	H	H	H	H	H	H	H	a	b	H	a	H	H	a	b	H	H	H	b	a
SL4.0ch02.31203774	2	152.5503513	b	H	H	H	b	H	H	b	b	H	H	H	b	H	H	H	H	H	b	b	H	b	b	b	a	H	H	H	H	H	H	H	H	H	a	b	H	a	H	H	a	b	H	H	H	b	a
SL4.0ch02.31266047	2	152.5503514	b	H	H	H	b	H	H	b	b	H	H	H	b	H	H	H	H	H	b	b	H	b	b	b	a	H	H	H	H	H	H	H	H	H	a	b	H	a	H	H	a	b	H	H	H	b	a
SL4.0ch02.31282864	2	153.0892062	b	H	H	H	b	H	H	b	b	H	H	H	b	H	H	H	H	H	b	b	H	b	b	b	a	H	H	H	H	H	H	H	H	H	a	b	H	a	H	H	a	b	H	H	H	b	a
SL4.0ch02.31297626	2	153.0892063	b	H	H	H	b	H	H	b	b	H	H	H	b	H	H	H	H	H	b	b	H	b	b	b	a	H	H	H	H	H	H	H	H	H	a	b	H	a	H	H	a	b	H	H	H	b	a
SL4.0ch02.31556929	2	153.0892064	b	H	H	H	b	H	H	b	b	H	H	H	b	H	H	H	H	H	b	b	H	b	b	b	a	H	H	H	H	H	H	H	H	H	a	b	H	a	H	H	a	b	H	H	H	b	a
SL4.0ch02.31578118	2	153.6301543	b	H	H	H	b	H	H	b	b	H	H	H	b	H	H	H	H	H	b	b	H	b	b	b	a	H	H	H	H	H	H	H	H	H	a	b	H	a	H	H	a	b	H	H	H	b	a
SL4.0ch02.31850030	2	153.6301544	b	H	H	H	b	H	H	b	b	H	H	H	b	H	H	H	H	H	b	b	H	b	b	b	a	H	H	H	H	H	H	H	H	H	a	b	H	a	H	H	a	b	H	H	H	b	a
SL4.0ch02.32077088	2	153.6301545	b	H	H	H	b	H	H	b	b	H	H	H	b	H	H	H	H	H	b	b	H	b	b	b	a	H	H	H	H	H	H	H	H	H	a	b	H	a	H	H	a	b	H	H	H	b	a
SL4.0ch02.33387672	2	157.0994446	b	H	H	H	b	H	H	b	b	H	H	H	b	H	H	H	H	H	b	b	H	b	b	b	a	H	H	H	H	H	H	H	H	H	a	H	H	a	H	H	a	b	H	H	H	b	a
SL4.0ch02.33838406	2	158.8055751	b	H	H	H	b	H	a	b	b	H	H	a	b	H	H	H	H	H	b	b	H	b	b	b	a	H	H	H	H	H	H	H	H	H	a	H	H	a	H	H	a	b	H	H	H	H	a
SL4.0ch02.34342454	2	158.8055752	b	H	H	H	b	H	a	b	b	H	H	a	b	H	H	H	H	H	b	b	H	b	b	b	a	H	H	H	H	H	H	H	H	H	a	H	H	a	H	H	a	b	H	H	H	H	a
SL4.0ch02.34588909	2	160.7282485	b	H	H	a	b	H	a	b	b	H	H	a	b	H	H	H	H	H	b	b	H	b	H	b	a	H	H	H	H	H	H	H	H	H	a	H	H	a	H	H	a	b	H	H	H	H	a
SL4.0ch02.34614376	2	160.7282486	b	H	H	a	b	H	a	b	b	H	H	a	b	H	H	H	H	H	b	b	H	b	H	b	a	H	H	H	H	H	H	H	H	H	a	H	H	a	H	H	a	b	H	H	H	H	a
SL4.0ch02.34686725	2	160.7282487	b	H	H	a	b	H	a	b	b	H	H	a	b	H	H	H	H	H	b	b	H	b	H	b	a	H	H	H	H	H	H	H	H	H	a	H	H	a	H	H	a	b	H	H	H	H	a
SL4.0ch02.34718404	2	160.7282488	b	H	H	a	b	H	a	b	b	H	H	a	b	H	H	H	H	H	b	b	H	b	H	b	a	H	H	H	H	H	H	H	H	H	a	H	H	a	H	H	a	b	H	H	H	H	a
SL4.0ch02.34740351	2	161.266995	b	H	H	a	b	H	a	b	b	H	H	a	b	H	H	H	H	H	b	b	H	b	H	b	a	H	H	H	H	H	H	H	H	H	a	H	H	a	H	H	a	b	H	H	H	H	a
SL4.0ch02.34755274	2	161.2669951	b	H	H	a	b	H	a	b	b	H	H	a	b	H	H	H	H	H	b	b	H	b	H	b	a	H	H	H	H	H	H	H	H	H	a	H	H	a	H	H	a	b	H	H	H	H	a
SL4.0ch02.34765350	2	161.2669952	b	H	H	a	b	H	a	b	b	H	H	a	b	H	H	H	H	H	b	b	H	b	H	b	a	H	H	H	H	H	H	H	H	H	a	H	H	a	H	H	a	b	H	H	H	H	a
SL4.0ch02.34835165	2	163.0508508	b	H	H	a	b	H	a	b	b	H	H	a	b	H	H	H	H	H	b	b	H	b	H	H	a	H	H	b	H	H	H	H	H	H	a	H	H	a	H	H	a	b	H	H	H	H	a
SL4.0ch02.34898741	2	163.6418201	b	H	H	a	b	H	a	b	b	H	H	a	b	H	H	H	H	H	b	b	H	b	H	H	a	H	H	b	a	H	H	H	H	H	a	H	H	a	H	H	a	b	H	H	H	b	a
SL4.0ch02.34956125	2	164.232843	b	H	H	a	b	H	a	b	b	H	H	a	b	H	H	H	H	H	b	b	H	b	H	H	a	H	H	b	a	H	H	H	H	H	a	H	H	a	H	H	a	b	H	H	H	b	a
SL4.0ch02.35020538	2	164.2328431	b	H	H	a	b	H	a	b	b	H	H	a	b	H	H	H	H	H	b	b	H	b	H	H	a	H	H	b	a	H	H	H	H	H	a	H	H	a	H	H	a	b	H	H	H	b	a
SL4.0ch02.35093779	2	164.2328432	b	H	H	a	b	H	a	b	b	H	H	a	b	H	H	H	H	H	b	b	H	b	H	H	a	H	H	b	a	H	H	H	H	H	a	H	H	a	H	H	a	b	H	H	H	b	a
SL4.0ch02.35212367	2	164.2328433	b	H	H	a	b	H	a	b	b	H	H	a	b	H	H	H	H	H	b	b	H	b	H	H	a	H	H	b	a	H	H	H	H	H	a	H	H	a	H	H	a	b	H	H	H	b	a
SL4.0ch02.35346672	2	164.2328434	b	H	H	a	b	H	a	b	b	H	H	a	b	H	H	H	H	H	b	b	H	b	H	H	a	H	H	b	a	H	H	H	H	H	a	H	H	a	H	H	a	b	H	H	H	b	a
SL4.0ch02.35581336	2	167.3293472	b	H	H	a	b	H	a	b	b	H	H	a	b	H	H	H	H	H	b	b	H	b	H	H	a	H	H	b	a	H	H	H	H	H	a	H	H	a	H	H	a	H	H	H	H	b	H
SL4.0ch02.35855766	2	168.1901036	b	H	H	a	b	H	a	b	b	H	H	a	b	H	H	H	H	H	H	H	H	b	H	H	a	H	H	b	a	H	H	H	H	H	a	H	H	a	H	H	a	H	H	H	H	b	H
SL4.0ch02.35925697	2	169.3250059	H	H	H	a	b	H	a	b	b	H	H	a	b	H	H	H	H	H	a	H	H	b	H	H	H	H	H	b	a	H	H	H	H	H	a	H	H	a	H	H	a	H	H	H	H	b	H
SL4.0ch02.36087195	2	170.4308064	H	H	H	a	b	H	a	b	b	H	H	a	b	H	H	H	H	H	a	H	H	b	H	H	H	H	H	b	a	H	H	H	H	H	a	H	H	a	H	H	a	H	H	H	H	b	H
SL4.0ch02.36234654	2	171.7653678	H	H	H	a	b	H	a	b	b	H	H	a	b	H	H	H	H	H	a	H	H	H	b	H	H	H	H	b	a	H	H	H	H	H	a	H	H	a	H	H	a	H	H	H	H	b	H
SL4.0ch02.36513159	2	171.7653679	H	H	H	a	b	H	a	b	b	H	H	a	b	H	H	H	H	H	a	H	H	H	b	H	H	H	H	b	a	H	H	H	H	H	a	H	H	a	H	H	a	H	H	H	H	b	H
SL4.0ch02.36601032	2	173.9781108	H	a	H	a	b	H	a	b	b	H	b	a	b	H	H	H	H	a	a	H	H	H	b	H	H	H	H	b	a	H	H	a	H	H	a	H	H	a	H	H	a	H	H	H	H	b	H
SL4.0ch02.36930172	2	177.2942765	H	a	H	a	b	H	a	b	b	H	b	a	b	H	H	H	H	a	a	H	H	H	b	H	H	H	H	b	a	H	H	a	H	H	a	H	H	a	H	H	a	H	H	H	H	b	H
SL4.0ch02.37605409	2	181.4970726	H	a	H	a	b	H	a	b	b	H	b	a	b	H	H	b	H	a	a	H	H	H	b	H	H	a	H	b	a	H	H	a	H	H	a	H	H	a	H	H	a	H	H	H	H	b	H
SL4.0ch02.37685704	2	181.4970727	H	a	H	a	b	H	a	b	b	H	b	a	b	H	H	b	H	a	a	H	H	H	b	H	H	a	H	b	a	H	H	a	H	H	a	H	H	a	H	H	a	H	H	H	H	b	H
SL4.0ch02.37725109	2	181.4970728	H	a	H	a	b	H	a	b	b	H	b	a	b	H	H	b	H	a	a	H	H	H	b	H	H	a	H	b	a	H	H	a	H	H	a	H	H	a	H	H	a	H	H	H	H	b	H
SL4.0ch02.37835773	2	182.4127483	H	a	H	a	b	H	a	b	b	H	b	a	b	H	H	b	H	a	a	H	H	H	b	H	H	a	H	b	a	H	H	a	H	H	a	H	H	a	H	H	a	H	H	H	H	b	H
SL4.0ch02.37935120	2	183.190795	H	a	H	a	b	H	a	b	b	H	b	a	b	H	H	b	H	a	a	H	H	a	b	H	H	a	H	b	a	H	H	a	H	H	a	H	H	a	H	H	a	H	H	H	H	b	H
SL4.0ch02.37958939	2	183.1907951	H	a	H	a	b	H	a	b	b	H	b	a	b	H	H	b	H	a	a	H	H	a	b	H	H	a	H	b	a	H	H	a	H	H	a	H	H	a	H	H	a	H	H	H	H	b	H
SL4.0ch02.38405219	2	186.4817586	H	a	H	a	b	H	a	b	b	H	b	a	b	H	H	b	H	a	a	H	H	a	b	H	H	a	H	b	H	H	H	a	H	b	H	H	H	a	H	H	a	H	H	H	H	b	H
SL4.0ch02.38437774	2	187.8515654	H	a	H	a	b	H	a	b	b	H	b	a	H	H	H	b	H	a	a	H	H	a	b	H	H	a	H	b	H	H	H	a	H	b	H	H	H	a	H	H	a	H	a	H	H	b	H
SL4.0ch02.38505842	2	188.9322581	H	a	H	a	b	H	a	b	b	H	b	a	H	H	H	b	H	a	a	H	H	a	b	H	H	a	H	b	H	H	H	a	H	b	H	H	H	a	H	H	a	H	a	H	H	b	H
SL4.0ch02.38565010	2	188.9322582	H	a	H	a	b	H	a	b	b	H	b	a	H	H	H	b	H	a	a	H	H	a	b	H	H	a	H	b	H	H	H	a	H	b	H	H	H	a	H	H	a	H	a	H	H	b	H
SL4.0ch02.38615927	2	192.0875646	H	a	b	a	b	H	a	b	b	H	b	a	H	H	H	b	H	a	a	H	H	H	H	H	H	a	H	b	H	H	H	a	H	H	H	H	H	a	H	H	H	H	a	H	H	H	H
SL4.0ch02.38665252	2	192.0875647	H	a	b	a	b	H	a	b	b	H	b	a	H	H	H	b	H	a	a	H	H	H	H	H	H	a	H	b	H	H	H	a	H	H	H	H	H	a	H	H	H	H	a	H	H	H	H
SL4.0ch02.38755509	2	192.0875648	H	a	b	a	b	H	a	b	b	H	b	a	H	H	H	b	H	a	a	H	H	H	H	H	H	a	H	b	H	H	H	a	H	H	H	H	H	a	H	H	H	H	a	H	H	H	H
SL4.0ch02.38780926	2	192.7481167	H	a	b	a	b	H	a	b	b	H	b	a	H	H	H	b	H	a	a	H	H	H	H	H	H	a	H	b	H	H	H	a	H	b	H	H	H	a	H	H	H	H	a	H	H	H	H
SL4.0ch02.40863368	2	202.3277464	H	a	b	a	b	H	a	b	b	b	b	a	a	H	H	H	H	a	a	H	H	H	H	H	H	H	H	b	H	H	H	a	b	b	H	H	H	a	H	H	H	H	a	H	H	H	H
SL4.0ch02.41220994	2	202.3277465	H	a	b	a	b	H	a	b	b	b	b	a	a	H	H	H	H	a	a	H	H	H	H	H	H	H	H	b	H	H	H	a	b	b	H	H	H	a	H	H	H	H	a	H	H	H	H
SL4.0ch02.41300139	2	202.3277466	H	a	b	a	b	H	a	b	b	b	b	a	a	H	H	H	H	a	a	H	H	H	H	H	H	H	H	b	H	H	H	a	b	b	H	H	H	a	H	H	H	H	a	H	H	H	H
SL4.0ch02.43660163	2	217.6582695	H	a	H	a	b	H	a	b	H	H	b	H	H	H	H	H	a	a	a	b	H	H	b	H	H	H	H	b	H	a	a	a	H	H	a	H	H	a	H	H	H	H	a	H	H	H	H
SL4.0ch02.44062030	2	217.6582696	H	a	H	a	b	H	a	b	H	H	b	H	H	H	H	H	a	a	a	b	H	H	b	H	H	H	H	b	H	a	a	a	H	H	a	H	H	a	H	H	H	H	a	H	H	H	H
SL4.0ch02.44552680	2	222.0074032	H	a	H	a	b	H	a	b	H	H	b	H	H	H	H	H	a	a	a	b	H	H	H	b	H	H	H	b	H	a	a	a	H	H	a	H	H	a	H	H	H	H	a	H	H	H	H
SL4.0ch02.49854934	2	238.0023277	H	a	H	a	H	H	a	H	H	a	H	H	H	H	a	H	a	a	H	b	H	H	H	H	H	H	a	b	a	a	a	a	H	H	a	H	a	H	H	a	H	H	a	H	b	H	H
SL4.0ch02.49957950	2	238.0023278	H	a	H	a	H	H	a	H	H	a	H	H	H	H	a	H	a	a	H	b	H	H	H	H	H	H	a	b	a	a	a	a	H	H	a	H	a	H	H	a	H	H	a	H	b	H	H
SL4.0ch02.50848360	2	241.0633683	H	H	H	a	H	H	a	H	H	a	H	H	H	H	a	H	a	a	H	b	b	H	H	H	a	H	a	b	a	a	a	a	H	H	a	H	a	b	H	a	H	H	a	H	b	H	H
SL4.0ch02.52060297	2	248.411784	H	H	H	H	H	H	H	H	H	a	H	H	H	H	a	H	a	a	H	b	b	a	H	H	a	H	a	b	a	a	a	a	H	H	H	H	a	b	H	a	H	H	a	a	b	H	H
SL4.0ch02.53447331	2	258.1713194	H	H	H	H	H	H	H	H	H	a	H	H	H	H	a	H	a	a	H	b	H	H	H	H	a	H	a	b	a	a	a	a	H	H	b	a	a	b	H	H	H	H	a	a	b	H	H
SL4.0ch03.3639459	3	3.639459	a	H	a	b	b	b	a	b	a	b	H	H	H	H	H	a	b	b	b	b	H	a	H	H	a	H	b	H	b	H	b	H	a	H	H	H	b	a	H	b	H	a	H	H	H	b	H
SL4.0ch03.3698583	3	4.22707786	a	H	a	b	b	b	a	H	a	b	H	H	H	H	H	a	b	b	b	b	H	a	H	H	a	H	b	H	b	H	b	H	a	H	H	H	b	a	H	b	H	a	H	H	H	b	H
SL4.0ch03.3729140	3	4.22707796	a	H	a	b	b	b	a	H	a	b	H	H	H	H	H	a	b	b	b	b	H	a	H	H	a	H	b	H	b	H	b	H	a	H	H	H	b	a	H	b	H	a	H	H	H	b	H
SL4.0ch03.3743229	3	4.778265462	a	H	a	b	b	b	a	H	a	b	H	H	H	H	H	a	b	b	b	b	H	a	H	H	a	H	b	H	b	H	b	H	a	H	H	H	b	a	H	b	H	a	H	H	H	b	H
SL4.0ch03.3745910	3	4.778265562	a	H	a	b	b	b	a	H	a	b	H	H	H	H	H	a	b	b	b	b	H	a	H	H	a	H	b	H	b	H	b	H	a	H	H	H	b	a	H	b	H	a	H	H	H	b	H
SL4.0ch03.3765444	3	6.440507302	a	H	a	b	b	b	a	H	a	b	H	H	H	H	H	a	b	b	b	b	H	a	H	H	a	H	b	H	b	H	b	H	a	H	H	H	b	a	H	b	H	a	H	H	H	b	H
SL4.0ch03.3795155	3	6.440507402	a	H	a	b	b	b	a	H	a	b	H	H	H	H	H	a	b	b	b	b	H	a	H	H	a	H	b	H	b	H	b	H	a	H	H	H	b	a	H	b	H	a	H	H	H	b	H
SL4.0ch03.3825603	3	6.440507502	a	H	a	b	b	b	a	H	a	b	H	H	H	H	H	a	b	b	b	b	H	a	H	H	a	H	b	H	b	H	b	H	a	H	H	H	b	a	H	b	H	a	H	H	H	b	H
SL4.0ch03.3836277	3	6.440507602	a	H	a	b	b	b	a	H	a	b	H	H	H	H	H	a	b	b	b	b	H	a	H	H	a	H	b	H	b	H	b	H	a	H	H	H	b	a	H	b	H	a	H	H	H	b	H
SL4.0ch03.3996261	3	6.440507702	a	H	a	b	b	b	a	H	a	b	H	H	H	H	H	a	b	b	b	b	H	a	H	H	a	H	b	H	b	H	b	H	a	H	H	H	b	a	H	b	H	a	H	H	H	b	H
SL4.0ch03.4008460	3	6.440507802	a	H	a	b	b	b	a	H	a	b	H	H	H	H	H	a	b	b	b	b	H	a	H	H	a	H	b	H	b	H	b	H	a	H	H	H	b	a	H	b	H	a	H	H	H	b	H
SL4.0ch03.4029936	3	7.030258689	a	H	a	b	b	b	a	H	H	b	H	H	H	H	H	a	b	b	b	b	H	a	H	H	a	H	b	H	b	H	b	H	a	H	H	H	b	a	H	b	H	a	H	H	H	b	H
SL4.0ch03.5034734	3	13.54165045	a	H	b	H	H	b	a	H	H	b	H	H	H	H	H	a	b	b	b	b	H	a	H	H	a	H	b	H	b	H	H	H	a	H	H	H	b	a	H	b	H	a	H	H	H	b	H
SL4.0ch03.5150559	3	13.54165055	a	H	b	H	H	b	a	H	H	b	H	H	H	H	H	a	b	b	b	b	H	a	H	H	a	H	b	H	b	H	H	H	a	H	H	H	b	a	H	b	H	a	H	H	H	b	H
SL4.0ch03.5156003	3	14.30615181	H	H	b	H	H	b	a	H	H	b	H	H	H	H	H	a	b	b	b	b	H	a	H	H	a	H	b	H	b	H	H	H	a	H	H	H	b	a	H	b	H	a	H	H	H	b	H
SL4.0ch03.5182561	3	14.30615191	H	H	b	H	H	b	a	H	H	b	H	H	H	H	H	a	b	b	b	b	H	a	H	H	a	H	b	H	b	H	H	H	a	H	H	H	b	a	H	b	H	a	H	H	H	b	H
SL4.0ch03.5217188	3	15.84683917	H	H	b	H	H	b	a	b	H	b	H	H	H	H	H	a	b	b	b	b	H	a	H	H	a	H	b	H	b	b	H	H	a	H	H	b	b	a	H	b	H	a	H	b	H	b	H
SL4.0ch03.5227154	3	15.84683927	H	H	b	H	H	b	a	b	H	b	H	H	H	H	H	a	b	b	b	b	H	a	H	H	a	H	b	H	b	b	H	H	a	H	H	b	b	a	H	b	H	a	H	b	H	b	H
SL4.0ch03.5237638	3	17.47141803	H	H	b	H	H	b	a	b	H	b	H	H	H	H	H	a	b	b	b	b	H	a	H	H	a	H	b	a	b	b	H	H	a	H	a	b	b	a	H	b	H	a	H	b	H	b	H
SL4.0ch03.5248660	3	17.47141813	H	H	b	H	H	b	a	b	H	b	H	H	H	H	H	a	b	b	b	b	H	a	H	H	a	H	b	a	b	b	H	H	a	H	a	b	b	a	H	b	H	a	H	b	H	b	H
SL4.0ch03.5270867	3	18.72786674	H	H	b	H	H	b	a	b	H	b	H	H	H	H	H	a	b	b	b	b	H	a	H	H	a	H	b	a	b	b	H	H	a	H	a	b	H	a	H	b	H	a	H	b	H	b	H
SL4.0ch03.5286786	3	18.72786684	H	H	b	H	H	b	a	b	H	b	H	H	H	H	H	a	b	b	b	b	H	a	H	H	a	H	b	a	b	b	H	H	a	H	a	b	H	a	H	b	H	a	H	b	H	b	H
SL4.0ch03.5306372	3	19.95916279	H	H	b	H	H	b	a	b	H	b	H	H	H	H	H	a	b	b	b	b	H	a	H	H	a	H	b	a	b	b	H	H	a	H	a	b	H	a	H	b	H	a	H	b	H	b	H
SL4.0ch03.5329485	3	19.95916289	H	H	b	H	H	b	a	b	H	b	H	H	H	H	H	a	b	b	b	b	H	a	H	H	a	H	b	a	b	b	H	H	a	H	a	b	H	a	H	b	H	a	H	b	H	b	H
SL4.0ch03.5336483	3	20.01022028	H	H	b	H	H	b	a	b	H	b	H	H	H	H	H	a	b	b	b	b	H	a	H	H	a	H	b	a	b	b	H	H	a	H	a	b	H	a	H	b	H	a	H	b	H	b	H
SL4.0ch03.5355172	3	21.34730692	H	H	b	H	H	b	a	b	H	b	H	H	H	H	H	a	b	b	b	b	H	a	H	H	a	H	b	a	b	b	H	H	a	H	a	b	H	a	H	b	H	a	b	H	H	b	H
SL4.0ch03.5408776	3	22.33555644	H	H	b	H	H	b	a	b	H	b	H	a	H	H	H	a	b	b	b	b	H	a	H	H	a	H	b	a	b	b	H	H	a	H	a	b	H	a	H	b	b	a	b	H	H	b	H
SL4.0ch03.5416438	3	22.33555654	H	H	b	H	H	b	a	b	H	b	H	a	H	H	H	a	b	b	b	b	H	a	H	H	a	H	b	a	b	b	H	H	a	H	a	b	H	a	H	b	b	a	b	H	H	b	H
SL4.0ch03.5443025	3	22.8744488	H	H	b	H	H	b	a	b	H	b	H	a	H	H	H	a	b	b	b	b	H	a	H	H	a	H	b	a	b	b	H	H	a	H	a	b	H	a	H	b	b	a	b	H	H	b	H
SL4.0ch03.5449205	3	22.8744489	H	H	b	H	H	b	a	b	H	b	H	a	H	H	H	a	b	b	b	b	H	a	H	H	a	H	b	a	b	b	H	H	a	H	a	b	H	a	H	b	b	a	b	H	H	b	H
SL4.0ch03.5458869	3	22.874449	H	H	b	H	H	b	a	b	H	b	H	a	H	H	H	a	b	b	b	b	H	a	H	H	a	H	b	a	b	b	H	H	a	H	a	b	H	a	H	b	b	a	b	H	H	b	H
SL4.0ch03.5516265	3	22.8744491	H	H	b	H	H	b	a	b	H	b	H	a	H	H	H	a	b	b	b	b	H	a	H	H	a	H	b	a	b	b	H	H	a	H	a	b	H	a	H	b	b	a	b	H	H	b	H
SL4.0ch03.5530011	3	23.68374515	H	H	b	H	H	b	a	b	H	b	H	a	H	H	H	a	b	b	b	b	H	a	H	H	a	H	b	a	b	b	H	H	a	H	a	b	H	a	H	b	b	a	b	H	H	b	H
SL4.0ch03.5549184	3	24.49293254	H	H	b	H	H	b	a	b	H	b	H	a	H	H	H	a	b	b	b	b	H	a	H	H	a	H	b	a	b	b	H	H	a	H	a	b	H	a	H	b	b	a	b	H	H	b	H
SL4.0ch03.5575257	3	24.49293264	H	H	b	H	H	b	a	b	H	b	H	a	H	H	H	a	b	b	b	b	H	a	H	H	a	H	b	a	b	b	H	H	a	H	a	b	H	a	H	b	b	a	b	H	H	b	H
SL4.0ch03.5609969	3	24.49293274	H	H	b	H	H	b	a	b	H	b	H	a	H	H	H	a	b	b	b	b	H	a	H	H	a	H	b	a	b	b	H	H	a	H	a	b	H	a	H	b	b	a	b	H	H	b	H
SL4.0ch03.5628730	3	24.49293284	H	H	b	H	H	b	a	b	H	b	H	a	H	H	H	a	b	b	b	b	H	a	H	H	a	H	b	a	b	b	H	H	a	H	a	b	H	a	H	b	b	a	b	H	H	b	H
SL4.0ch03.5803366	3	26.09714546	H	H	b	H	H	b	a	b	H	b	H	a	H	H	H	a	b	b	b	b	H	a	H	H	a	H	b	a	b	b	H	H	H	H	a	b	H	a	H	b	b	a	b	H	a	b	H
SL4.0ch03.5865993	3	26.09714556	H	H	b	H	H	b	a	b	H	b	H	a	H	H	H	a	b	b	b	b	H	a	H	H	a	H	b	a	b	b	H	H	H	H	a	b	H	a	H	b	b	a	b	H	a	b	H
SL4.0ch03.5937115	3	27.22855719	H	H	b	H	H	b	a	b	H	b	H	a	H	H	H	a	b	b	b	b	H	a	H	H	a	H	b	a	b	b	H	H	H	H	a	b	H	a	H	b	b	a	b	H	a	b	H
SL4.0ch03.6034590	3	28.02717913	H	H	b	H	H	b	a	b	H	b	H	a	H	H	H	a	b	b	H	b	H	a	H	H	a	H	b	a	b	b	H	H	b	H	a	b	H	a	H	b	b	a	b	H	a	b	H
SL4.0ch03.6071348	3	28.02717923	H	H	b	H	H	b	a	b	H	b	H	a	H	H	H	a	b	b	H	b	H	a	H	H	a	H	b	a	b	b	H	H	b	H	a	b	H	a	H	b	b	a	b	H	a	b	H
SL4.0ch03.6122227	3	28.82518099	H	H	b	H	H	b	a	b	H	b	H	a	H	H	H	a	b	b	H	b	H	a	H	H	a	H	b	a	b	b	H	H	b	H	a	b	H	a	H	b	b	a	b	H	a	b	H
SL4.0ch03.6162635	3	28.82518119	H	H	b	H	H	b	a	b	H	b	H	a	H	H	H	a	b	b	H	b	H	a	H	H	a	H	b	a	b	b	H	H	b	H	a	b	H	a	H	b	b	a	b	H	a	b	H
SL4.0ch03.6250852	3	28.82518129	H	H	b	H	H	b	a	b	H	b	H	a	H	H	H	a	b	b	H	b	H	a	H	H	a	H	b	a	b	b	H	H	b	H	a	b	H	a	H	b	b	a	b	H	a	b	H
SL4.0ch03.6401725	3	28.82518139	H	H	b	H	H	b	a	b	H	b	H	a	H	H	H	a	b	b	H	b	H	a	H	H	a	H	b	a	b	b	H	H	b	H	a	b	H	a	H	b	b	a	b	H	a	b	H
SL4.0ch03.6453055	3	28.82518149	H	H	b	H	H	b	a	b	H	b	H	a	H	H	H	a	b	b	H	b	H	a	H	H	a	H	b	a	b	b	H	H	b	H	a	b	H	a	H	b	b	a	b	H	a	b	H
SL4.0ch03.6725836	3	30.27045952	H	H	b	H	H	b	a	b	H	b	H	a	H	H	H	a	b	b	H	b	H	H	H	H	a	H	b	a	b	b	H	H	b	H	a	b	H	a	H	b	b	a	b	H	a	b	H
SL4.0ch03.6820458	3	30.27045962	H	H	b	H	H	b	a	b	H	b	H	a	H	H	H	a	b	b	H	b	H	H	H	H	a	H	b	a	b	b	H	H	b	H	a	b	H	a	H	b	b	a	b	H	a	b	H
SL4.0ch03.6825484	3	30.27045972	H	H	b	H	H	b	a	b	H	b	H	a	H	H	H	a	b	b	H	b	H	H	H	H	a	H	b	a	b	b	H	H	b	H	a	b	H	a	H	b	b	a	b	H	a	b	H
SL4.0ch03.6836229	3	30.27045982	H	H	b	H	H	b	a	b	H	b	H	a	H	H	H	a	b	b	H	b	H	H	H	H	a	H	b	a	b	b	H	H	b	H	a	b	H	a	H	b	b	a	b	H	a	b	H
SL4.0ch03.6856295	3	30.27045992	H	H	b	H	H	b	a	b	H	b	H	a	H	H	H	a	b	b	H	b	H	H	H	H	a	H	b	a	b	b	H	H	b	H	a	b	H	a	H	b	b	a	b	H	a	b	H
SL4.0ch03.7354896	3	30.98823041	H	H	b	H	H	b	a	b	H	b	H	a	H	H	H	a	b	b	H	b	H	H	H	H	a	a	b	a	b	b	H	H	b	H	a	b	H	a	H	b	b	a	b	H	a	b	H
SL4.0ch03.7657151	3	30.98823051	H	H	b	H	H	b	a	b	H	b	H	a	H	H	H	a	b	b	H	b	H	H	H	H	a	a	b	a	b	b	H	H	b	H	a	b	H	a	H	b	b	a	b	H	a	b	H
SL4.0ch03.7987860	3	30.98823061	H	H	b	H	H	b	a	b	H	b	H	a	H	H	H	a	b	b	H	b	H	H	H	H	a	a	b	a	b	b	H	H	b	H	a	b	H	a	H	b	b	a	b	H	a	b	H
SL4.0ch03.8115133	3	30.98823071	H	H	b	H	H	b	a	b	H	b	H	a	H	H	H	a	b	b	H	b	H	H	H	H	a	a	b	a	b	b	H	H	b	H	a	b	H	a	H	b	b	a	b	H	a	b	H
SL4.0ch03.8399562	3	30.98823081	H	H	b	H	H	b	a	b	H	b	H	a	H	H	H	a	b	b	H	b	H	H	H	H	a	a	b	a	b	b	H	H	b	H	a	b	H	a	H	b	b	a	b	H	a	b	H
SL4.0ch03.8470771	3	30.98823091	H	H	b	H	H	b	a	b	H	b	H	a	H	H	H	a	b	b	H	b	H	H	H	H	a	a	b	a	b	b	H	H	b	H	a	b	H	a	H	b	b	a	b	H	a	b	H
SL4.0ch03.8600531	3	30.98823101	H	H	b	H	H	b	a	b	H	b	H	a	H	H	H	a	b	b	H	b	H	H	H	H	a	a	b	a	b	b	H	H	b	H	a	b	H	a	H	b	b	a	b	H	a	b	H
SL4.0ch03.8739197	3	30.98823111	H	H	b	H	H	b	a	b	H	b	H	a	H	H	H	a	b	b	H	b	H	H	H	H	a	a	b	a	b	b	H	H	b	H	a	b	H	a	H	b	b	a	b	H	a	b	H
SL4.0ch03.9016638	3	30.98823121	H	H	b	H	H	b	a	b	H	b	H	a	H	H	H	a	b	b	H	b	H	H	H	H	a	a	b	a	b	b	H	H	b	H	a	b	H	a	H	b	b	a	b	H	a	b	H
SL4.0ch03.9087273	3	30.98823131	H	H	b	H	H	b	a	b	H	b	H	a	H	H	H	a	b	b	H	b	H	H	H	H	a	a	b	a	b	b	H	H	b	H	a	b	H	a	H	b	b	a	b	H	a	b	H
SL4.0ch03.9139685	3	30.98823141	H	H	b	H	H	b	a	b	H	b	H	a	H	H	H	a	b	b	H	b	H	H	H	H	a	a	b	a	b	b	H	H	b	H	a	b	H	a	H	b	b	a	b	H	a	b	H
SL4.0ch03.9161359	3	30.98823151	H	H	b	H	H	b	a	b	H	b	H	a	H	H	H	a	b	b	H	b	H	H	H	H	a	a	b	a	b	b	H	H	b	H	a	b	H	a	H	b	b	a	b	H	a	b	H
SL4.0ch03.9173969	3	30.98823161	H	H	b	H	H	b	a	b	H	b	H	a	H	H	H	a	b	b	H	b	H	H	H	H	a	a	b	a	b	b	H	H	b	H	a	b	H	a	H	b	b	a	b	H	a	b	H
SL4.0ch03.9256616	3	30.98823171	H	H	b	H	H	b	a	b	H	b	H	a	H	H	H	a	b	b	H	b	H	H	H	H	a	a	b	a	b	b	H	H	b	H	a	b	H	a	H	b	b	a	b	H	a	b	H
SL4.0ch03.9393223	3	30.98823181	H	H	b	H	H	b	a	b	H	b	H	a	H	H	H	a	b	b	H	b	H	H	H	H	a	a	b	a	b	b	H	H	b	H	a	b	H	a	H	b	b	a	b	H	a	b	H
SL4.0ch03.9805424	3	32.06960903	H	H	b	H	H	b	a	b	H	b	H	a	H	H	a	a	b	b	H	b	H	H	H	H	a	a	b	a	b	b	H	H	b	H	a	b	H	a	H	b	b	a	b	H	a	b	H
SL4.0ch03.9871012	3	32.06960913	H	H	b	H	H	b	a	b	H	b	H	a	H	H	a	a	b	b	H	b	H	H	H	H	a	a	b	a	b	b	H	H	b	H	a	b	H	a	H	b	b	a	b	H	a	b	H
SL4.0ch03.9891331	3	32.60917937	H	H	b	H	H	b	a	b	H	b	H	a	H	H	a	a	b	b	H	b	H	H	H	H	a	a	b	a	b	b	H	H	b	H	a	b	H	a	H	b	H	a	b	H	a	b	H
SL4.0ch03.10033101	3	32.60917947	H	H	b	H	H	b	a	b	H	b	H	a	H	H	a	a	b	b	H	b	H	H	H	H	a	a	b	a	b	b	H	H	b	H	a	b	H	a	H	b	H	a	b	H	a	b	H
SL4.0ch03.10558739	3	32.60917957	H	H	b	H	H	b	a	b	H	b	H	a	H	H	a	a	b	b	H	b	H	H	H	H	a	a	b	a	b	b	H	H	b	H	a	b	H	a	H	b	H	a	b	H	a	b	H
SL4.0ch03.10705044	3	32.60917967	H	H	b	H	H	b	a	b	H	b	H	a	H	H	a	a	b	b	H	b	H	H	H	H	a	a	b	a	b	b	H	H	b	H	a	b	H	a	H	b	H	a	b	H	a	b	H
SL4.0ch03.11275781	3	34.0548581	H	H	b	H	H	b	a	b	H	b	H	a	H	a	a	a	b	b	H	b	H	H	H	H	a	a	b	a	b	b	H	H	b	H	a	b	H	a	H	b	H	a	b	H	a	b	H
SL4.0ch03.11427180	3	34.0548582	H	H	b	H	H	b	a	b	H	b	H	a	H	a	a	a	b	b	H	b	H	H	H	H	a	a	b	a	b	b	H	H	b	H	a	b	H	a	H	b	H	a	b	H	a	b	H
SL4.0ch03.11573277	3	34.0548583	H	H	b	H	H	b	a	b	H	b	H	a	H	a	a	a	b	b	H	b	H	H	H	H	a	a	b	a	b	b	H	H	b	H	a	b	H	a	H	b	H	a	b	H	a	b	H
SL4.0ch03.12092065	3	34.0548584	H	H	b	H	H	b	a	b	H	b	H	a	H	a	a	a	b	b	H	b	H	H	H	H	a	a	b	a	b	b	H	H	b	H	a	b	H	a	H	b	H	a	b	H	a	b	H
SL4.0ch03.12127147	3	34.7723966	H	H	b	H	H	b	a	b	H	b	H	a	H	a	a	a	b	b	H	b	H	H	H	H	a	a	b	a	b	b	H	H	b	H	a	b	H	a	H	b	H	a	b	H	a	b	H
SL4.0ch03.12473323	3	34.7723967	H	H	b	H	H	b	a	b	H	b	H	a	H	a	a	a	b	b	H	b	H	H	H	H	a	a	b	a	b	b	H	H	b	H	a	b	H	a	H	b	H	a	b	H	a	b	H
SL4.0ch03.13104251	3	34.7723968	H	H	b	H	H	b	a	b	H	b	H	a	H	a	a	a	b	b	H	b	H	H	H	H	a	a	b	a	b	b	H	H	b	H	a	b	H	a	H	b	H	a	b	H	a	b	H
SL4.0ch03.13132505	3	34.7723969	H	H	b	H	H	b	a	b	H	b	H	a	H	a	a	a	b	b	H	b	H	H	H	H	a	a	b	a	b	b	H	H	b	H	a	b	H	a	H	b	H	a	b	H	a	b	H
SL4.0ch03.13499420	3	34.772397	H	H	b	H	H	b	a	b	H	b	H	a	H	a	a	a	b	b	H	b	H	H	H	H	a	a	b	a	b	b	H	H	b	H	a	b	H	a	H	b	H	a	b	H	a	b	H
SL4.0ch03.13557368	3	35.44659283	H	H	b	H	H	b	a	b	H	b	H	a	H	a	a	a	b	b	H	b	H	H	H	H	a	a	b	a	b	b	H	H	b	H	a	b	H	a	H	b	H	a	b	H	a	b	H
SL4.0ch03.13565427	3	36.12078902	H	H	b	a	H	b	a	b	H	b	H	a	H	a	a	a	b	b	H	b	H	H	H	H	a	a	b	a	b	b	H	H	b	H	a	b	H	H	H	b	H	a	b	H	a	b	H
SL4.0ch03.13656156	3	36.79504726	H	H	b	a	H	b	a	b	H	b	H	a	H	a	a	a	b	b	H	b	H	H	H	H	a	a	b	a	b	b	H	H	b	H	a	b	H	H	H	b	H	a	b	H	a	b	H
SL4.0ch03.14005363	3	36.79504736	H	H	b	a	H	b	a	b	H	b	H	a	H	a	a	a	b	b	H	b	H	H	H	H	a	a	b	a	b	b	H	H	b	H	a	b	H	H	H	b	H	a	b	H	a	b	H
SL4.0ch03.14082331	3	36.79504746	H	H	b	a	H	b	a	b	H	b	H	a	H	a	a	a	b	b	H	b	H	H	H	H	a	a	b	a	b	b	H	H	b	H	a	b	H	H	H	b	H	a	b	H	a	b	H
SL4.0ch03.14128658	3	36.79504756	H	H	b	a	H	b	a	b	H	b	H	a	H	a	a	a	b	b	H	b	H	H	H	H	a	a	b	a	b	b	H	H	b	H	a	b	H	H	H	b	H	a	b	H	a	b	H
SL4.0ch03.14233618	3	37.46927748	H	H	H	a	H	b	a	b	H	b	H	a	H	a	a	a	b	b	H	b	H	H	H	H	a	a	b	a	b	b	H	H	b	H	a	b	H	H	H	b	H	a	b	H	a	b	H
SL4.0ch03.14268759	3	37.46927758	H	H	H	a	H	b	a	b	H	b	H	a	H	a	a	a	b	b	H	b	H	H	H	H	a	a	b	a	b	b	H	H	b	H	a	b	H	H	H	b	H	a	b	H	a	b	H
SL4.0ch03.14409016	3	38.54960011	H	H	H	a	H	b	a	b	H	b	H	a	H	a	a	a	b	b	H	b	H	H	H	H	a	a	b	a	b	b	H	H	b	H	a	b	H	H	H	b	H	a	b	H	a	b	H
SL4.0ch03.14433259	3	38.54960021	H	H	H	a	H	b	a	b	H	b	H	a	H	a	a	a	b	b	H	b	H	H	H	H	a	a	b	a	b	b	H	H	b	H	a	b	H	H	H	b	H	a	b	H	a	b	H
SL4.0ch03.14485365	3	38.54960031	H	H	H	a	H	b	a	b	H	b	H	a	H	a	a	a	b	b	H	b	H	H	H	H	a	a	b	a	b	b	H	H	b	H	a	b	H	H	H	b	H	a	b	H	a	b	H
SL4.0ch03.14497025	3	38.54960041	H	H	H	a	H	b	a	b	H	b	H	a	H	a	a	a	b	b	H	b	H	H	H	H	a	a	b	a	b	b	H	H	b	H	a	b	H	H	H	b	H	a	b	H	a	b	H
SL4.0ch03.14582861	3	38.54960051	H	H	H	a	H	b	a	b	H	b	H	a	H	a	a	a	b	b	H	b	H	H	H	H	a	a	b	a	b	b	H	H	b	H	a	b	H	H	H	b	H	a	b	H	a	b	H
SL4.0ch03.14590846	3	39.41331601	H	H	H	a	H	b	a	b	H	b	H	a	H	a	a	a	b	b	H	b	H	H	H	H	H	a	b	a	b	b	H	H	b	H	a	b	H	H	H	b	H	a	b	H	a	b	H
SL4.0ch03.14636919	3	39.41331611	H	H	H	a	H	b	a	b	H	b	H	a	H	a	a	a	b	b	H	b	H	H	H	H	H	a	b	a	b	b	H	H	b	H	a	b	H	H	H	b	H	a	b	H	a	b	H
SL4.0ch03.14688014	3	40.27855942	H	H	H	a	H	b	a	b	H	b	H	a	H	a	a	a	b	b	H	b	H	H	H	H	H	a	b	a	b	b	H	H	b	H	a	b	H	H	H	b	H	a	b	H	a	b	H
SL4.0ch03.15003675	3	41.14379791	H	H	H	a	H	b	a	b	H	b	H	a	H	a	a	a	b	b	H	b	H	H	H	H	H	a	b	a	b	b	H	H	b	H	a	b	H	H	H	b	H	a	b	H	a	b	H
SL4.0ch03.15018516	3	41.14379801	H	H	H	a	H	b	a	b	H	b	H	a	H	a	a	a	b	b	H	b	H	H	H	H	H	a	b	a	b	b	H	H	b	H	a	b	H	H	H	b	H	a	b	H	a	b	H
SL4.0ch03.15446999	3	41.79148422	H	H	H	a	H	b	a	b	H	b	H	a	H	a	a	a	b	b	H	b	H	H	H	H	H	a	b	a	b	b	H	H	b	H	a	b	H	H	H	b	H	a	b	H	a	b	H
SL4.0ch03.15516345	3	42.33094051	H	H	H	a	H	b	a	b	H	b	H	a	H	a	a	a	b	b	H	b	H	H	H	H	H	a	b	a	b	b	H	H	b	H	a	b	H	H	H	b	H	a	b	H	a	b	H
SL4.0ch03.15551632	3	42.33094061	H	H	H	a	H	b	a	b	H	b	H	a	H	a	a	a	b	b	H	b	H	H	H	H	H	a	b	a	b	b	H	H	b	H	a	b	H	H	H	b	H	a	b	H	a	b	H
SL4.0ch03.15694538	3	42.87032492	H	H	H	a	H	b	a	b	H	b	H	a	H	a	a	a	b	b	H	b	H	H	H	H	H	a	b	a	b	b	H	H	b	H	a	b	H	H	H	b	H	a	b	H	a	b	H
SL4.0ch03.15828022	3	43.40976397	H	H	H	a	H	b	a	b	H	b	H	a	H	a	a	a	b	b	H	b	H	H	H	H	H	a	b	a	b	b	H	H	b	H	a	b	H	H	H	b	H	a	b	H	a	b	H
SL4.0ch03.15908264	3	43.40976407	H	H	H	a	H	b	a	b	H	b	H	a	H	a	a	a	b	b	H	b	H	H	H	H	H	a	b	a	b	b	H	H	b	H	a	b	H	H	H	b	H	a	b	H	a	b	H
SL4.0ch03.15989188	3	43.40976417	H	H	H	a	H	b	a	b	H	b	H	a	H	a	a	a	b	b	H	b	H	H	H	H	H	a	b	a	b	b	H	H	b	H	a	b	H	H	H	b	H	a	b	H	a	b	H
SL4.0ch03.16156638	3	43.94887254	H	H	H	a	H	b	a	b	H	b	H	a	H	a	a	a	b	b	H	b	H	H	H	H	H	a	b	a	b	b	H	H	b	H	a	b	H	H	H	b	H	a	b	H	a	b	H
SL4.0ch03.16222440	3	43.94887264	H	H	H	a	H	b	a	b	H	b	H	a	H	a	a	a	b	b	H	b	H	H	H	H	H	a	b	a	b	b	H	H	b	H	a	b	H	H	H	b	H	a	b	H	a	b	H
SL4.0ch03.16239537	3	43.94887274	H	H	H	a	H	b	a	b	H	b	H	a	H	a	a	a	b	b	H	b	H	H	H	H	H	a	b	a	b	b	H	H	b	H	a	b	H	H	H	b	H	a	b	H	a	b	H
SL4.0ch03.16258571	3	44.48818017	H	H	H	a	H	b	a	b	H	b	H	a	H	a	a	a	b	b	H	b	H	H	H	H	H	a	b	a	b	b	H	H	b	H	a	b	H	H	H	b	H	a	b	H	a	b	H
SL4.0ch03.16295649	3	45.02750748	H	H	H	a	H	b	a	b	H	b	H	a	H	a	a	a	b	b	H	b	H	H	H	H	H	a	b	a	b	b	H	H	b	H	a	b	H	H	H	b	H	a	b	H	a	b	H
SL4.0ch03.16376652	3	45.02750758	H	H	H	a	H	b	a	b	H	b	H	a	H	a	a	a	b	b	H	b	H	H	H	H	H	a	b	a	b	b	H	H	b	H	a	b	H	H	H	b	H	a	b	H	a	b	H
SL4.0ch03.16437002	3	45.02750768	H	H	H	a	H	b	a	b	H	b	H	a	H	a	a	a	b	b	H	b	H	H	H	H	H	a	b	a	b	b	H	H	b	H	a	b	H	H	H	b	H	a	b	H	a	b	H
SL4.0ch03.16445817	3	46.38126549	H	H	H	a	H	b	a	b	H	b	H	a	H	H	a	a	b	b	H	b	H	H	H	H	H	a	b	a	b	b	a	H	b	H	a	b	H	H	H	b	H	a	b	H	a	b	H
SL4.0ch03.16459473	3	46.38126559	H	H	H	a	H	b	a	b	H	b	H	a	H	H	a	a	b	b	H	b	H	H	H	H	H	a	b	a	b	b	a	H	b	H	a	b	H	H	H	b	H	a	b	H	a	b	H
SL4.0ch03.16821588	3	47.05512602	H	H	H	a	H	b	a	b	H	b	H	a	H	H	a	a	b	b	a	b	H	H	H	H	H	a	b	a	b	b	a	H	b	H	a	b	H	H	H	b	H	a	b	H	a	b	H
SL4.0ch03.16993520	3	47.05512612	H	H	H	a	H	b	a	b	H	b	H	a	H	H	a	a	b	b	a	b	H	H	H	H	H	a	b	a	b	b	a	H	b	H	a	b	H	H	H	b	H	a	b	H	a	b	H
SL4.0ch03.17042636	3	47.72966411	H	H	H	a	H	b	a	b	H	b	H	a	H	H	a	a	b	b	a	b	H	H	H	H	H	a	b	a	b	b	a	H	b	H	a	b	H	H	H	b	H	a	b	H	a	b	H
SL4.0ch03.17074625	3	47.72966421	H	H	H	a	H	b	a	b	H	b	H	a	H	H	a	a	b	b	a	b	H	H	H	H	H	a	b	a	b	b	a	H	b	H	a	b	H	H	H	b	H	a	b	H	a	b	H
SL4.0ch03.17302533	3	48.81157879	H	H	H	a	H	b	a	b	H	b	H	a	H	H	a	a	b	b	H	b	H	H	H	H	H	a	b	a	b	b	a	H	b	H	H	b	H	H	H	b	H	a	b	H	a	b	H
SL4.0ch03.17343950	3	48.81157889	H	H	H	a	H	b	a	b	H	b	H	a	H	H	a	a	b	b	H	b	H	H	H	H	H	a	b	a	b	b	a	H	b	H	H	b	H	H	H	b	H	a	b	H	a	b	H
SL4.0ch03.17755116	3	49.35127338	H	H	H	a	H	b	a	b	H	b	H	a	H	H	a	a	b	b	H	b	H	H	H	H	H	a	b	a	b	b	a	H	b	H	H	b	H	H	H	b	H	a	b	H	a	b	H
SL4.0ch03.17871948	3	49.35127348	H	H	H	a	H	b	a	b	H	b	H	a	H	H	a	a	b	b	H	b	H	H	H	H	H	a	b	a	b	b	a	H	b	H	H	b	H	H	H	b	H	a	b	H	a	b	H
SL4.0ch03.17907763	3	49.35127358	H	H	H	a	H	b	a	b	H	b	H	a	H	H	a	a	b	b	H	b	H	H	H	H	H	a	b	a	b	b	a	H	b	H	H	b	H	H	H	b	H	a	b	H	a	b	H
SL4.0ch03.18335631	3	49.89043935	H	H	H	a	H	b	a	b	H	b	H	a	H	H	a	a	b	b	H	b	H	H	H	H	H	a	b	a	b	b	a	H	b	H	H	b	H	H	H	b	H	a	b	H	a	b	H
SL4.0ch03.18484378	3	49.89043945	H	H	H	a	H	b	a	b	H	b	H	a	H	H	a	a	b	b	H	b	H	H	H	H	H	a	b	a	b	b	a	H	b	H	H	b	H	H	H	b	H	a	b	H	a	b	H
SL4.0ch03.18588322	3	49.89043955	H	H	H	a	H	b	a	b	H	b	H	a	H	H	a	a	b	b	H	b	H	H	H	H	H	a	b	a	b	b	a	H	b	H	H	b	H	H	H	b	H	a	b	H	a	b	H
SL4.0ch03.18646498	3	49.89043965	H	H	H	a	H	b	a	b	H	b	H	a	H	H	a	a	b	b	H	b	H	H	H	H	H	a	b	a	b	b	a	H	b	H	H	b	H	H	H	b	H	a	b	H	a	b	H
SL4.0ch03.19143356	3	50.42946144	H	H	H	a	H	b	a	b	a	b	H	a	H	H	a	a	b	b	H	b	H	H	H	H	H	a	b	a	b	b	a	H	b	H	H	b	H	H	H	b	H	a	b	H	a	b	H
SL4.0ch03.19254702	3	50.42946154	H	H	H	a	H	b	a	b	a	b	H	a	H	H	a	a	b	b	H	b	H	H	H	H	H	a	b	a	b	b	a	H	b	H	H	b	H	H	H	b	H	a	b	H	a	b	H
SL4.0ch03.19319941	3	50.42946164	H	H	H	a	H	b	a	b	a	b	H	a	H	H	a	a	b	b	H	b	H	H	H	H	H	a	b	a	b	b	a	H	b	H	H	b	H	H	H	b	H	a	b	H	a	b	H
SL4.0ch03.19491644	3	50.96841966	H	H	H	a	H	b	a	b	a	b	H	a	H	H	a	a	b	b	H	b	H	H	H	H	H	a	b	a	b	b	a	H	b	H	H	b	H	H	H	b	H	a	b	H	a	b	H
SL4.0ch03.19497519	3	50.96841976	H	H	H	a	H	b	a	b	a	b	H	a	H	H	a	a	b	b	H	b	H	H	H	H	H	a	b	a	b	b	a	H	b	H	H	b	H	H	H	b	H	a	b	H	a	b	H
SL4.0ch03.19537556	3	50.96841986	H	H	H	a	H	b	a	b	a	b	H	a	H	H	a	a	b	b	H	b	H	H	H	H	H	a	b	a	b	b	a	H	b	H	H	b	H	H	H	b	H	a	b	H	a	b	H
SL4.0ch03.19549886	3	50.96841996	H	H	H	a	H	b	a	b	a	b	H	a	H	H	a	a	b	b	H	b	H	H	H	H	H	a	b	a	b	b	a	H	b	H	H	b	H	H	H	b	H	a	b	H	a	b	H
SL4.0ch03.19608824	3	50.96842006	H	H	H	a	H	b	a	b	a	b	H	a	H	H	a	a	b	b	H	b	H	H	H	H	H	a	b	a	b	b	a	H	b	H	H	b	H	H	H	b	H	a	b	H	a	b	H
SL4.0ch03.19625023	3	50.96842016	H	H	H	a	H	b	a	b	a	b	H	a	H	H	a	a	b	b	H	b	H	H	H	H	H	a	b	a	b	b	a	H	b	H	H	b	H	H	H	b	H	a	b	H	a	b	H
SL4.0ch03.19912519	3	50.96842026	H	H	H	a	H	b	a	b	a	b	H	a	H	H	a	a	b	b	H	b	H	H	H	H	H	a	b	a	b	b	a	H	b	H	H	b	H	H	H	b	H	a	b	H	a	b	H
SL4.0ch03.20184641	3	50.96842036	H	H	H	a	H	b	a	b	a	b	H	a	H	H	a	a	b	b	H	b	H	H	H	H	H	a	b	a	b	b	a	H	b	H	H	b	H	H	H	b	H	a	b	H	a	b	H
SL4.0ch03.20316168	3	50.96842046	H	H	H	a	H	b	a	b	a	b	H	a	H	H	a	a	b	b	H	b	H	H	H	H	H	a	b	a	b	b	a	H	b	H	H	b	H	H	H	b	H	a	b	H	a	b	H
SL4.0ch03.20792854	3	50.96842056	H	H	H	a	H	b	a	b	a	b	H	a	H	H	a	a	b	b	H	b	H	H	H	H	H	a	b	a	b	b	a	H	b	H	H	b	H	H	H	b	H	a	b	H	a	b	H
SL4.0ch03.20871199	3	50.96842066	H	H	H	a	H	b	a	b	a	b	H	a	H	H	a	a	b	b	H	b	H	H	H	H	H	a	b	a	b	b	a	H	b	H	H	b	H	H	H	b	H	a	b	H	a	b	H
SL4.0ch03.20884762	3	50.96842076	H	H	H	a	H	b	a	b	a	b	H	a	H	H	a	a	b	b	H	b	H	H	H	H	H	a	b	a	b	b	a	H	b	H	H	b	H	H	H	b	H	a	b	H	a	b	H
SL4.0ch03.20905577	3	51.50727523	H	H	H	a	H	b	a	b	a	b	H	a	H	H	a	a	b	b	H	b	H	H	H	b	H	a	b	a	b	b	a	H	b	H	H	b	H	H	H	b	H	a	b	H	a	b	H
SL4.0ch03.20966948	3	51.50727533	H	H	H	a	H	b	a	b	a	b	H	a	H	H	a	a	b	b	H	b	H	H	H	b	H	a	b	a	b	b	a	H	b	H	H	b	H	H	H	b	H	a	b	H	a	b	H
SL4.0ch03.21018770	3	51.50727543	H	H	H	a	H	b	a	b	a	b	H	a	H	H	a	a	b	b	H	b	H	H	H	b	H	a	b	a	b	b	a	H	b	H	H	b	H	H	H	b	H	a	b	H	a	b	H
SL4.0ch03.21132065	3	52.04625676	H	H	H	a	H	b	a	b	a	H	H	H	H	H	a	a	b	b	H	b	H	H	H	b	H	a	b	a	b	b	a	H	b	H	H	b	H	H	H	b	H	a	b	H	H	b	H
SL4.0ch03.21144156	3	52.04625686	H	H	H	a	H	b	a	b	a	H	H	H	H	H	a	a	b	b	H	b	H	H	H	b	H	a	b	a	b	b	a	H	b	H	H	b	H	H	H	b	H	a	b	H	H	b	H
SL4.0ch03.21319254	3	52.58540561	H	H	H	a	H	b	a	b	a	H	H	H	H	H	a	H	b	b	H	b	H	H	H	b	H	a	b	a	b	b	a	H	b	H	H	b	H	a	H	b	H	a	b	H	H	b	H
SL4.0ch03.21371680	3	52.58540571	H	H	H	a	H	b	a	b	a	H	H	H	H	H	a	H	b	b	H	b	H	H	H	b	H	a	b	a	b	b	a	H	b	H	H	b	H	a	H	b	H	a	b	H	H	b	H
SL4.0ch03.21441186	3	52.58540586	H	H	H	a	H	b	a	b	a	H	H	H	H	H	a	H	b	b	H	b	H	H	H	b	H	a	b	a	b	b	a	H	b	H	H	b	H	a	H	b	H	a	b	H	H	b	H
SL4.0ch03.21516197	3	53.12461793	H	H	H	a	H	b	a	b	a	H	H	H	H	H	a	H	b	b	H	b	H	H	H	b	H	a	b	a	b	b	a	H	b	H	H	b	H	a	H	b	H	a	b	H	H	b	H
SL4.0ch03.21545838	3	53.12461803	H	H	H	a	H	b	a	b	a	H	H	H	H	H	a	H	b	b	H	b	H	H	H	b	H	a	b	a	b	b	a	H	b	H	H	b	H	a	H	b	H	a	b	H	H	b	H
SL4.0ch03.21623077	3	53.66370329	H	H	H	a	H	b	a	b	a	H	H	H	H	H	a	H	b	b	H	b	H	H	H	b	H	a	b	a	b	b	a	H	b	H	H	b	H	a	H	b	H	a	b	H	H	b	H
SL4.0ch03.21764225	3	53.66370339	H	H	H	a	H	b	a	b	a	H	H	H	H	H	a	H	b	b	H	b	H	H	H	b	H	a	b	a	b	b	a	H	b	H	H	b	H	a	H	b	H	a	b	H	H	b	H
SL4.0ch03.21841212	3	54.20266174	H	H	H	a	H	b	a	b	a	H	H	H	H	H	a	H	b	b	H	b	H	H	H	b	H	a	b	a	b	b	a	H	b	H	H	b	H	a	H	b	H	a	b	H	H	b	H
SL4.0ch03.21950417	3	54.20266184	H	H	H	a	H	b	a	b	a	H	H	H	H	H	a	H	b	b	H	b	H	H	H	b	H	a	b	a	b	b	a	H	b	H	H	b	H	a	H	b	H	a	b	H	H	b	H
SL4.0ch03.22065151	3	54.20266194	H	H	H	a	H	b	a	b	a	H	H	H	H	H	a	H	b	b	H	b	H	H	H	b	H	a	b	a	b	b	a	H	b	H	H	b	H	a	H	b	H	a	b	H	H	b	H
SL4.0ch03.22117138	3	54.20266204	H	H	H	a	H	b	a	b	a	H	H	H	H	H	a	H	b	b	H	b	H	H	H	b	H	a	b	a	b	b	a	H	b	H	H	b	H	a	H	b	H	a	b	H	H	b	H
SL4.0ch03.22167421	3	54.20266214	H	H	H	a	H	b	a	b	a	H	H	H	H	H	a	H	b	b	H	b	H	H	H	b	H	a	b	a	b	b	a	H	b	H	H	b	H	a	H	b	H	a	b	H	H	b	H
SL4.0ch03.22245268	3	54.20266224	H	H	H	a	H	b	a	b	a	H	H	H	H	H	a	H	b	b	H	b	H	H	H	b	H	a	b	a	b	b	a	H	b	H	H	b	H	a	H	b	H	a	b	H	H	b	H
SL4.0ch03.22449465	3	54.74164349	H	H	H	a	H	b	a	b	a	H	H	H	H	H	a	H	b	b	H	b	H	H	b	b	H	a	b	a	b	b	a	H	b	H	H	b	H	a	H	b	H	a	b	H	H	b	H
SL4.0ch03.22937517	3	54.74164359	H	H	H	a	H	b	a	b	a	H	H	H	H	H	a	H	b	b	H	b	H	H	b	b	H	a	b	a	b	b	a	H	b	H	H	b	H	a	H	b	H	a	b	H	H	b	H
SL4.0ch03.22948995	3	54.74164369	H	H	H	a	H	b	a	b	a	H	H	H	H	H	a	H	b	b	H	b	H	H	b	b	H	a	b	a	b	b	a	H	b	H	H	b	H	a	H	b	H	a	b	H	H	b	H
SL4.0ch03.23066332	3	55.28094558	H	H	H	a	H	b	a	b	a	H	H	H	H	H	a	H	b	b	H	b	H	H	b	b	H	a	b	a	b	b	a	H	b	H	H	b	H	a	H	b	H	a	b	H	H	b	H
SL4.0ch03.23111795	3	55.28094568	H	H	H	a	H	b	a	b	a	H	H	H	H	H	a	H	b	b	H	b	H	H	b	b	H	a	b	a	b	b	a	H	b	H	H	b	H	a	H	b	H	a	b	H	H	b	H
SL4.0ch03.23205496	3	55.28094578	H	H	H	a	H	b	a	b	a	H	H	H	H	H	a	H	b	b	H	b	H	H	b	b	H	a	b	a	b	b	a	H	b	H	H	b	H	a	H	b	H	a	b	H	H	b	H
SL4.0ch03.23406653	3	55.28094588	H	H	H	a	H	b	a	b	a	H	H	H	H	H	a	H	b	b	H	b	H	H	b	b	H	a	b	a	b	b	a	H	b	H	H	b	H	a	H	b	H	a	b	H	H	b	H
SL4.0ch03.23447362	3	56.09070085	H	H	H	a	H	b	a	b	a	H	H	a	H	H	a	H	b	b	H	b	H	H	b	b	b	H	b	a	b	b	a	H	b	H	H	b	H	a	H	b	H	a	b	H	H	b	H
SL4.0ch03.23483941	3	56.90034709	H	H	H	a	H	b	a	b	a	H	H	a	H	H	a	H	b	b	H	b	b	H	b	b	b	H	b	a	b	b	a	H	b	H	H	b	H	a	H	b	H	a	b	H	H	b	H
SL4.0ch03.24115984	3	56.90034729	H	H	H	a	H	b	a	b	a	H	H	a	H	H	a	H	b	b	H	b	b	H	b	b	b	H	b	a	b	b	a	H	b	H	H	b	H	a	H	b	H	a	b	H	H	b	H
SL4.0ch03.24260350	3	56.90034739	H	H	H	a	H	b	a	b	a	H	H	a	H	H	a	H	b	b	H	b	b	H	b	b	b	H	b	a	b	b	a	H	b	H	H	b	H	a	H	b	H	a	b	H	H	b	H
SL4.0ch03.24615787	3	58.52639049	H	H	H	a	H	b	a	b	a	H	H	a	H	H	a	H	b	b	H	b	b	H	b	b	b	b	b	H	b	b	a	H	b	H	H	H	H	a	H	b	H	a	b	H	H	b	H
SL4.0ch03.24770376	3	58.52639059	H	H	H	a	H	b	a	b	a	H	H	a	H	H	a	H	b	b	H	b	b	H	b	b	b	b	b	H	b	b	a	H	b	H	H	H	H	a	H	b	H	a	b	H	H	b	H
SL4.0ch03.24793026	3	59.0663146	H	H	H	a	H	b	a	b	a	H	H	a	H	H	a	H	b	b	H	b	b	H	b	b	b	b	H	H	b	b	H	H	b	H	H	H	H	a	H	b	H	a	b	H	H	b	H
SL4.0ch03.24878180	3	59.60625392	H	H	H	a	H	b	a	b	a	H	H	a	H	H	a	H	b	b	H	b	b	H	b	b	b	b	H	H	b	b	H	H	b	H	H	H	H	a	H	b	H	a	b	H	H	b	H
SL4.0ch03.24914914	3	59.60625402	H	H	H	a	H	b	a	b	a	H	H	a	H	H	a	H	b	b	H	b	b	H	b	b	b	b	H	H	b	b	H	H	b	H	H	H	H	a	H	b	H	a	b	H	H	b	H
SL4.0ch03.24996371	3	59.60625412	H	H	H	a	H	b	a	b	a	H	H	a	H	H	a	H	b	b	H	b	b	H	b	b	b	b	H	H	b	b	H	H	b	H	H	H	H	a	H	b	H	a	b	H	H	b	H
SL4.0ch03.25167119	3	59.60625422	H	H	H	a	H	b	a	b	a	H	H	a	H	H	a	H	b	b	H	b	b	H	b	b	b	b	H	H	b	b	H	H	b	H	H	H	H	a	H	b	H	a	b	H	H	b	H
SL4.0ch03.25373154	3	59.60625432	H	H	H	a	H	b	a	b	a	H	H	a	H	H	a	H	b	b	H	b	b	H	b	b	b	b	H	H	b	b	H	H	b	H	H	H	H	a	H	b	H	a	b	H	H	b	H
SL4.0ch03.25453100	3	59.60625442	H	H	H	a	H	b	a	b	a	H	H	a	H	H	a	H	b	b	H	b	b	H	b	b	b	b	H	H	b	b	H	H	b	H	H	H	H	a	H	b	H	a	b	H	H	b	H
SL4.0ch03.25456728	3	59.60625452	H	H	H	a	H	b	a	b	a	H	H	a	H	H	a	H	b	b	H	b	b	H	b	b	b	b	H	H	b	b	H	H	b	H	H	H	H	a	H	b	H	a	b	H	H	b	H
SL4.0ch03.25503746	3	59.60625462	H	H	H	a	H	b	a	b	a	H	H	a	H	H	a	H	b	b	H	b	b	H	b	b	b	b	H	H	b	b	H	H	b	H	H	H	H	a	H	b	H	a	b	H	H	b	H
SL4.0ch03.25551854	3	60.14546798	H	H	H	a	H	b	a	b	a	H	H	a	H	H	a	H	b	b	H	b	b	H	b	b	b	b	H	H	b	b	H	H	b	b	H	H	H	a	H	b	H	a	b	H	H	b	H
SL4.0ch03.25805476	3	60.68499072	H	H	H	a	H	b	a	b	a	H	H	a	H	H	a	H	b	b	H	b	b	H	b	b	b	b	H	H	b	b	H	H	b	b	H	H	H	a	H	b	H	a	H	H	H	b	H
SL4.0ch03.25910801	3	61.22449124	H	H	H	a	H	b	a	b	a	H	H	a	H	H	a	H	b	b	H	b	b	H	b	b	b	b	H	H	b	b	H	H	b	H	H	H	H	a	H	b	H	a	H	H	H	b	H
SL4.0ch03.25968435	3	61.22449134	H	H	H	a	H	b	a	b	a	H	H	a	H	H	a	H	b	b	H	b	b	H	b	b	b	b	H	H	b	b	H	H	b	H	H	H	H	a	H	b	H	a	H	H	H	b	H
SL4.0ch03.26246231	3	61.22449144	H	H	H	a	H	b	a	b	a	H	H	a	H	H	a	H	b	b	H	b	b	H	b	b	b	b	H	H	b	b	H	H	b	H	H	H	H	a	H	b	H	a	H	H	H	b	H
SL4.0ch03.26782893	3	62.30557134	H	H	H	a	H	b	a	b	a	H	H	a	H	H	a	H	b	b	H	b	b	H	b	b	b	b	H	b	b	b	H	H	b	H	H	H	H	a	H	b	H	a	H	H	H	b	H
SL4.0ch03.27012918	3	62.30557144	H	H	H	a	H	b	a	b	a	H	H	a	H	H	a	H	b	b	H	b	b	H	b	b	b	b	H	b	b	b	H	H	b	H	H	H	H	a	H	b	H	a	H	H	H	b	H
SL4.0ch03.27073831	3	62.30557154	H	H	H	a	H	b	a	b	a	H	H	a	H	H	a	H	b	b	H	b	b	H	b	b	b	b	H	b	b	b	H	H	b	H	H	H	H	a	H	b	H	a	H	H	H	b	H
SL4.0ch03.27151159	3	63.92997149	H	H	H	a	H	b	a	b	a	H	H	a	H	H	a	H	b	b	H	b	b	H	b	b	b	b	H	b	b	b	H	H	b	H	H	H	H	a	H	b	H	a	H	H	H	b	H
SL4.0ch03.27175996	3	63.92997159	H	H	H	a	H	b	a	b	a	H	H	a	H	H	a	H	b	b	H	b	b	H	b	b	b	b	H	b	b	b	H	H	b	H	H	H	H	a	H	b	H	a	H	H	H	b	H
SL4.0ch03.27225425	3	63.92997169	H	H	H	a	H	b	a	b	a	H	H	a	H	H	a	H	b	b	H	b	b	H	b	b	b	b	H	b	b	b	H	H	b	H	H	H	H	a	H	b	H	a	H	H	H	b	H
SL4.0ch03.27403086	3	63.92997179	H	H	H	a	H	b	a	b	a	H	H	a	H	H	a	H	b	b	H	b	b	H	b	b	b	b	H	b	b	b	H	H	b	H	H	H	H	a	H	b	H	a	H	H	H	b	H
SL4.0ch03.27416058	3	63.92997189	H	H	H	a	H	b	a	b	a	H	H	a	H	H	a	H	b	b	H	b	b	H	b	b	b	b	H	b	b	b	H	H	b	H	H	H	H	a	H	b	H	a	H	H	H	b	H
SL4.0ch03.28163008	3	64.64973589	H	H	H	a	H	b	a	b	a	H	H	a	H	H	a	H	b	b	H	b	b	H	b	b	b	b	H	b	b	b	H	H	b	H	H	H	H	a	H	b	H	a	H	H	H	b	H
SL4.0ch03.28477884	3	65.36976787	H	H	H	a	H	b	a	b	a	H	H	a	H	H	a	H	b	b	H	b	b	H	b	b	b	b	H	b	b	b	H	H	b	H	H	H	H	a	H	b	H	a	H	H	H	b	H
SL4.0ch03.28687397	3	65.36976797	H	H	H	a	H	b	a	b	a	H	H	a	H	H	a	H	b	b	H	b	b	H	b	b	b	b	H	b	b	b	H	H	b	H	H	H	H	a	H	b	H	a	H	H	H	b	H
SL4.0ch03.29013806	3	66.08949165	H	H	H	a	H	H	a	b	a	H	H	a	H	H	a	H	b	b	H	b	b	H	H	b	b	b	H	b	b	b	H	H	b	H	H	H	H	a	H	b	H	a	H	H	H	b	H
SL4.0ch03.29400837	3	66.08949175	H	H	H	a	H	H	a	b	a	H	H	a	H	H	a	H	b	b	H	b	b	H	H	b	b	b	H	b	b	b	H	H	b	H	H	H	H	a	H	b	H	a	H	H	H	b	H
SL4.0ch03.29435064	3	66.08949185	H	H	H	a	H	H	a	b	a	H	H	a	H	H	a	H	b	b	H	b	b	H	H	b	b	b	H	b	b	b	H	H	b	H	H	H	H	a	H	b	H	a	H	H	H	b	H
SL4.0ch03.29598554	3	66.08949195	H	H	H	a	H	H	a	b	a	H	H	a	H	H	a	H	b	b	H	b	b	H	H	b	b	b	H	b	b	b	H	H	b	H	H	H	H	a	H	b	H	a	H	H	H	b	H
SL4.0ch03.29775793	3	66.08949205	H	H	H	a	H	H	a	b	a	H	H	a	H	H	a	H	b	b	H	b	b	H	H	b	b	b	H	b	b	b	H	H	b	H	H	H	H	a	H	b	H	a	H	H	H	b	H
SL4.0ch03.30065713	3	66.08949215	H	H	H	a	H	H	a	b	a	H	H	a	H	H	a	H	b	b	H	b	b	H	H	b	b	b	H	b	b	b	H	H	b	H	H	H	H	a	H	b	H	a	H	H	H	b	H
SL4.0ch03.30207218	3	66.08949225	H	H	H	a	H	H	a	b	a	H	H	a	H	H	a	H	b	b	H	b	b	H	H	b	b	b	H	b	b	b	H	H	b	H	H	H	H	a	H	b	H	a	H	H	H	b	H
SL4.0ch03.30631407	3	66.08949235	H	H	H	a	H	H	a	b	a	H	H	a	H	H	a	H	b	b	H	b	b	H	H	b	b	b	H	b	b	b	H	H	b	H	H	H	H	a	H	b	H	a	H	H	H	b	H
SL4.0ch03.30737244	3	66.08949245	H	H	H	a	H	H	a	b	a	H	H	a	H	H	a	H	b	b	H	b	b	H	H	b	b	b	H	b	b	b	H	H	b	H	H	H	H	a	H	b	H	a	H	H	H	b	H
SL4.0ch03.30772260	3	66.08949255	H	H	H	a	H	H	a	b	a	H	H	a	H	H	a	H	b	b	H	b	b	H	H	b	b	b	H	b	b	b	H	H	b	H	H	H	H	a	H	b	H	a	H	H	H	b	H
SL4.0ch03.30806674	3	66.08949265	H	H	H	a	H	H	a	b	a	H	H	a	H	H	a	H	b	b	H	b	b	H	H	b	b	b	H	b	b	b	H	H	b	H	H	H	H	a	H	b	H	a	H	H	H	b	H
SL4.0ch03.30838696	3	66.08949275	H	H	H	a	H	H	a	b	a	H	H	a	H	H	a	H	b	b	H	b	b	H	H	b	b	b	H	b	b	b	H	H	b	H	H	H	H	a	H	b	H	a	H	H	H	b	H
SL4.0ch03.30846638	3	66.08949285	H	H	H	a	H	H	a	b	a	H	H	a	H	H	a	H	b	b	H	b	b	H	H	b	b	b	H	b	b	b	H	H	b	H	H	H	H	a	H	b	H	a	H	H	H	b	H
SL4.0ch03.31484459	3	66.08949295	H	H	H	a	H	H	a	b	a	H	H	a	H	H	a	H	b	b	H	b	b	H	H	b	b	b	H	b	b	b	H	H	b	H	H	H	H	a	H	b	H	a	H	H	H	b	H
SL4.0ch03.31543858	3	66.08949305	H	H	H	a	H	H	a	b	a	H	H	a	H	H	a	H	b	b	H	b	b	H	H	b	b	b	H	b	b	b	H	H	b	H	H	H	H	a	H	b	H	a	H	H	H	b	H
SL4.0ch03.32204749	3	66.08949315	H	H	H	a	H	H	a	b	a	H	H	a	H	H	a	H	b	b	H	b	b	H	H	b	b	b	H	b	b	b	H	H	b	H	H	H	H	a	H	b	H	a	H	H	H	b	H
SL4.0ch03.32225094	3	66.08949325	H	H	H	a	H	H	a	b	a	H	H	a	H	H	a	H	b	b	H	b	b	H	H	b	b	b	H	b	b	b	H	H	b	H	H	H	H	a	H	b	H	a	H	H	H	b	H
SL4.0ch03.32344736	3	66.08949335	H	H	H	a	H	H	a	b	a	H	H	a	H	H	a	H	b	b	H	b	b	H	H	b	b	b	H	b	b	b	H	H	b	H	H	H	H	a	H	b	H	a	H	H	H	b	H
SL4.0ch03.32474843	3	66.08949345	H	H	H	a	H	H	a	b	a	H	H	a	H	H	a	H	b	b	H	b	b	H	H	b	b	b	H	b	b	b	H	H	b	H	H	H	H	a	H	b	H	a	H	H	H	b	H
SL4.0ch03.32475121	3	66.08949355	H	H	H	a	H	H	a	b	a	H	H	a	H	H	a	H	b	b	H	b	b	H	H	b	b	b	H	b	b	b	H	H	b	H	H	H	H	a	H	b	H	a	H	H	H	b	H
SL4.0ch03.32534596	3	66.08949365	H	H	H	a	H	H	a	b	a	H	H	a	H	H	a	H	b	b	H	b	b	H	H	b	b	b	H	b	b	b	H	H	b	H	H	H	H	a	H	b	H	a	H	H	H	b	H
SL4.0ch03.32564243	3	66.62847589	H	H	H	a	H	H	a	b	a	H	H	a	H	H	a	H	b	b	H	b	b	H	H	b	b	b	H	b	b	b	H	H	b	H	H	H	H	a	H	b	a	a	H	H	H	b	H
SL4.0ch03.32566233	3	66.62847599	H	H	H	a	H	H	a	b	a	H	H	a	H	H	a	H	b	b	H	b	b	H	H	b	b	b	H	b	b	b	H	H	b	H	H	H	H	a	H	b	a	a	H	H	H	b	H
SL4.0ch03.32666286	3	66.62847609	H	H	H	a	H	H	a	b	a	H	H	a	H	H	a	H	b	b	H	b	b	H	H	b	b	b	H	b	b	b	H	H	b	H	H	H	H	a	H	b	a	a	H	H	H	b	H
SL4.0ch03.33005145	3	66.62847619	H	H	H	a	H	H	a	b	a	H	H	a	H	H	a	H	b	b	H	b	b	H	H	b	b	b	H	b	b	b	H	H	b	H	H	H	H	a	H	b	a	a	H	H	H	b	H
SL4.0ch03.33466867	3	67.70876584	H	H	H	a	H	H	a	b	a	H	H	a	H	H	a	H	b	b	H	b	b	H	H	b	b	b	H	b	b	b	H	H	b	H	H	H	H	a	H	b	a	a	H	H	H	b	H
SL4.0ch03.33476658	3	67.70876594	H	H	H	a	H	H	a	b	a	H	H	a	H	H	a	H	b	b	H	b	b	H	H	b	b	b	H	b	b	b	H	H	b	H	H	H	H	a	H	b	a	a	H	H	H	b	H
SL4.0ch03.33693553	3	67.70876604	H	H	H	a	H	H	a	b	a	H	H	a	H	H	a	H	b	b	H	b	b	H	H	b	b	b	H	b	b	b	H	H	b	H	H	H	H	a	H	b	a	a	H	H	H	b	H
SL4.0ch03.34045834	3	67.70876614	H	H	H	a	H	H	a	b	a	H	H	a	H	H	a	H	b	b	H	b	b	H	H	b	b	b	H	b	b	b	H	H	b	H	H	H	H	a	H	b	a	a	H	H	H	b	H
SL4.0ch03.34123907	3	68.39645829	H	H	H	a	H	H	a	b	a	H	H	a	H	H	a	H	b	b	H	b	b	H	H	b	b	b	H	b	b	b	H	H	b	b	H	H	H	a	H	b	a	a	H	H	H	b	H
SL4.0ch03.34200693	3	68.39645839	H	H	H	a	H	H	a	b	a	H	H	a	H	H	a	H	b	b	H	b	b	H	H	b	b	b	H	b	b	b	H	H	b	b	H	H	H	a	H	b	a	a	H	H	H	b	H
SL4.0ch03.34207913	3	68.39645849	H	H	H	a	H	H	a	b	a	H	H	a	H	H	a	H	b	b	H	b	b	H	H	b	b	b	H	b	b	b	H	H	b	b	H	H	H	a	H	b	a	a	H	H	H	b	H
SL4.0ch03.34288117	3	70.18625507	H	H	H	a	H	H	a	b	a	H	H	a	H	H	a	H	b	b	H	b	b	H	H	b	b	b	H	b	b	b	H	H	b	b	H	H	H	a	H	b	a	a	H	H	H	b	H
SL4.0ch03.34308325	3	70.18625517	H	H	H	a	H	H	a	b	a	H	H	a	H	H	a	H	b	b	H	b	b	H	H	b	b	b	H	b	b	b	H	H	b	b	H	H	H	a	H	b	a	a	H	H	H	b	H
SL4.0ch03.34369774	3	71.49634003	H	H	H	H	H	H	H	b	a	H	H	a	H	H	a	H	b	b	H	b	b	H	H	b	b	b	H	b	b	b	H	H	b	b	H	H	H	a	H	b	a	a	H	H	H	H	H
SL4.0ch03.34487546	3	71.49634013	H	H	H	H	H	H	H	b	a	H	H	a	H	H	a	H	b	b	H	b	b	H	H	b	b	b	H	b	b	b	H	H	b	b	H	H	H	a	H	b	a	a	H	H	H	H	H
SL4.0ch03.34516051	3	71.49634023	H	H	H	H	H	H	H	b	a	H	H	a	H	H	a	H	b	b	H	b	b	H	H	b	b	b	H	b	b	b	H	H	b	b	H	H	H	a	H	b	a	a	H	H	H	H	H
SL4.0ch03.34552413	3	72.03560993	H	H	H	H	H	H	H	b	a	H	H	a	H	H	a	H	b	b	H	b	b	H	H	b	b	b	H	b	b	b	H	H	b	b	H	H	H	a	H	b	a	a	H	H	H	H	H
SL4.0ch03.34652890	3	72.03561003	H	H	H	H	H	H	H	b	a	H	H	a	H	H	a	H	b	b	H	b	b	H	H	b	b	b	H	b	b	b	H	H	b	b	H	H	H	a	H	b	a	a	H	H	H	H	H
SL4.0ch03.34715808	3	73.11636755	H	H	a	H	H	H	H	b	a	H	H	a	H	H	a	H	b	b	H	b	b	H	H	b	b	b	H	b	b	b	H	H	b	b	H	H	H	a	H	b	a	a	H	H	H	H	H
SL4.0ch03.34778042	3	73.11636765	H	H	a	H	H	H	H	b	a	H	H	a	H	H	a	H	b	b	H	b	b	H	H	b	b	b	H	b	b	b	H	H	b	b	H	H	H	a	H	b	a	a	H	H	H	H	H
SL4.0ch03.34847039	3	73.11636775	H	H	a	H	H	H	H	b	a	H	H	a	H	H	a	H	b	b	H	b	b	H	H	b	b	b	H	b	b	b	H	H	b	b	H	H	H	a	H	b	a	a	H	H	H	H	H
SL4.0ch03.35000091	3	73.11636785	H	H	a	H	H	H	H	b	a	H	H	a	H	H	a	H	b	b	H	b	b	H	H	b	b	b	H	b	b	b	H	H	b	b	H	H	H	a	H	b	a	a	H	H	H	H	H
SL4.0ch03.35025160	3	75.06930394	H	H	a	H	H	H	H	b	a	H	H	a	H	H	a	H	b	b	H	b	b	H	H	b	b	b	H	b	b	b	H	H	b	b	H	H	H	a	H	b	a	a	H	H	H	H	H
SL4.0ch03.35085189	3	75.06930404	H	H	a	H	H	H	H	b	a	H	H	a	H	H	a	H	b	b	H	b	b	H	H	b	b	b	H	b	b	b	H	H	b	b	H	H	H	a	H	b	a	a	H	H	H	H	H
SL4.0ch03.35098251	3	75.06930414	H	H	a	H	H	H	H	b	a	H	H	a	H	H	a	H	b	b	H	b	b	H	H	b	b	b	H	b	b	b	H	H	b	b	H	H	H	a	H	b	a	a	H	H	H	H	H
SL4.0ch03.35136802	3	76.36531298	H	H	a	H	H	H	H	b	a	H	H	a	H	H	a	H	b	b	H	b	b	H	H	b	b	b	H	b	H	b	H	H	b	b	H	H	H	a	H	b	a	a	H	H	H	H	H
SL4.0ch03.35453671	3	76.36531308	H	H	a	H	H	H	H	b	a	H	H	a	H	H	a	H	b	b	H	b	b	H	H	b	b	b	H	b	H	b	H	H	b	b	H	H	H	a	H	b	a	a	H	H	H	H	H
SL4.0ch03.35480306	3	76.36531318	H	H	a	H	H	H	H	b	a	H	H	a	H	H	a	H	b	b	H	b	b	H	H	b	b	b	H	b	H	b	H	H	b	b	H	H	H	a	H	b	a	a	H	H	H	H	H
SL4.0ch03.35487106	3	76.36531328	H	H	a	H	H	H	H	b	a	H	H	a	H	H	a	H	b	b	H	b	b	H	H	b	b	b	H	b	H	b	H	H	b	b	H	H	H	a	H	b	a	a	H	H	H	H	H
SL4.0ch03.35589294	3	77.1746517	H	H	a	b	H	H	H	b	a	H	H	a	H	H	a	H	b	b	H	b	b	H	H	b	b	b	H	b	H	b	H	H	b	b	H	a	H	a	H	b	a	a	H	H	H	H	H
SL4.0ch03.35633071	3	77.1746518	H	H	a	b	H	H	H	b	a	H	H	a	H	H	a	H	b	b	H	b	b	H	H	b	b	b	H	b	H	b	H	H	b	b	H	a	H	a	H	b	a	a	H	H	H	H	H
SL4.0ch03.35709117	3	77.1746519	H	H	a	b	H	H	H	b	a	H	H	a	H	H	a	H	b	b	H	b	b	H	H	b	b	b	H	b	H	b	H	H	b	b	H	a	H	a	H	b	a	a	H	H	H	H	H
SL4.0ch03.35775656	3	77.174652	H	H	a	b	H	H	H	b	a	H	H	a	H	H	a	H	b	b	H	b	b	H	H	b	b	b	H	b	H	b	H	H	b	b	H	a	H	a	H	b	a	a	H	H	H	H	H
SL4.0ch03.35947585	3	77.9839904	H	H	a	b	H	H	H	H	a	H	H	a	H	H	a	H	b	b	H	b	b	H	H	b	b	b	H	b	H	b	H	H	b	b	H	a	H	a	H	b	a	a	H	H	H	H	H
SL4.0ch03.36099083	3	77.9839905	H	H	a	b	H	H	H	H	a	H	H	a	H	H	a	H	b	b	H	b	b	H	H	b	b	b	H	b	H	b	H	H	b	b	H	a	H	a	H	b	a	a	H	H	H	H	H
SL4.0ch03.36120110	3	77.9839906	H	H	a	b	H	H	H	H	a	H	H	a	H	H	a	H	b	b	H	b	b	H	H	b	b	b	H	b	H	b	H	H	b	b	H	a	H	a	H	b	a	a	H	H	H	H	H
SL4.0ch03.36202908	3	77.9839907	H	H	a	b	H	H	H	H	a	H	H	a	H	H	a	H	b	b	H	b	b	H	H	b	b	b	H	b	H	b	H	H	b	b	H	a	H	a	H	b	a	a	H	H	H	H	H
SL4.0ch03.36219807	3	77.9839908	H	H	a	b	H	H	H	H	a	H	H	a	H	H	a	H	b	b	H	b	b	H	H	b	b	b	H	b	H	b	H	H	b	b	H	a	H	a	H	b	a	a	H	H	H	H	H
SL4.0ch03.36315075	3	77.9839909	H	H	a	b	H	H	H	H	a	H	H	a	H	H	a	H	b	b	H	b	b	H	H	b	b	b	H	b	H	b	H	H	b	b	H	a	H	a	H	b	a	a	H	H	H	H	H
SL4.0ch03.36400206	3	77.983991	H	H	a	b	H	H	H	H	a	H	H	a	H	H	a	H	b	b	H	b	b	H	H	b	b	b	H	b	H	b	H	H	b	b	H	a	H	a	H	b	a	a	H	H	H	H	H
SL4.0ch03.36548256	3	77.9839911	H	H	a	b	H	H	H	H	a	H	H	a	H	H	a	H	b	b	H	b	b	H	H	b	b	b	H	b	H	b	H	H	b	b	H	a	H	a	H	b	a	a	H	H	H	H	H
SL4.0ch03.36660856	3	78.52284557	H	H	a	b	H	H	H	H	a	H	H	a	H	H	a	H	b	b	H	b	b	H	H	b	b	b	H	b	H	b	H	H	b	b	H	a	H	a	H	b	a	a	H	H	H	H	H
SL4.0ch03.37098348	3	78.52284567	H	H	a	b	H	H	H	H	a	H	H	a	H	H	a	H	b	b	H	b	b	H	H	b	b	b	H	b	H	b	H	H	b	b	H	a	H	a	H	b	a	a	H	H	H	H	H
SL4.0ch03.37364482	3	78.52284577	H	H	a	b	H	H	H	H	a	H	H	a	H	H	a	H	b	b	H	b	b	H	H	b	b	b	H	b	H	b	H	H	b	b	H	a	H	a	H	b	a	a	H	H	H	H	H
SL4.0ch03.37399192	3	78.52284587	H	H	a	b	H	H	H	H	a	H	H	a	H	H	a	H	b	b	H	b	b	H	H	b	b	b	H	b	H	b	H	H	b	b	H	a	H	a	H	b	a	a	H	H	H	H	H
SL4.0ch03.37446286	3	78.52284597	H	H	a	b	H	H	H	H	a	H	H	a	H	H	a	H	b	b	H	b	b	H	H	b	b	b	H	b	H	b	H	H	b	b	H	a	H	a	H	b	a	a	H	H	H	H	H
SL4.0ch03.37554356	3	79.06214481	H	H	a	b	H	H	H	H	a	H	H	a	H	H	a	H	b	b	H	b	b	H	H	b	b	b	H	b	H	b	H	H	b	b	H	a	H	a	H	b	a	a	H	H	H	H	H
SL4.0ch03.37697895	3	79.60144385	H	H	a	b	H	H	H	H	a	H	H	a	H	H	a	H	b	b	H	b	b	H	H	b	b	b	H	b	H	b	H	H	b	b	H	a	H	a	H	b	a	a	H	H	H	H	H
SL4.0ch03.37777587	3	79.60144395	H	H	a	b	H	H	H	H	a	H	H	a	H	H	a	H	b	b	H	b	b	H	H	b	b	b	H	b	H	b	H	H	b	b	H	a	H	a	H	b	a	a	H	H	H	H	H
SL4.0ch03.37837617	3	79.60144405	H	H	a	b	H	H	H	H	a	H	H	a	H	H	a	H	b	b	H	b	b	H	H	b	b	b	H	b	H	b	H	H	b	b	H	a	H	a	H	b	a	a	H	H	H	H	H
SL4.0ch03.38032770	3	80.14055236	H	H	a	b	H	H	H	H	a	H	H	a	H	H	a	H	b	b	H	b	b	H	H	b	b	b	H	b	H	b	H	H	b	b	H	a	H	a	H	b	a	a	H	H	H	H	H
SL4.0ch03.38085154	3	80.14055246	H	H	a	b	H	H	H	H	a	H	H	a	H	H	a	H	b	b	H	b	b	H	H	b	b	b	H	b	H	b	H	H	b	b	H	a	H	a	H	b	a	a	H	H	H	H	H
SL4.0ch03.38115872	3	80.14055256	H	H	a	b	H	H	H	H	a	H	H	a	H	H	a	H	b	b	H	b	b	H	H	b	b	b	H	b	H	b	H	H	b	b	H	a	H	a	H	b	a	a	H	H	H	H	H
SL4.0ch03.38170474	3	80.14055266	H	H	a	b	H	H	H	H	a	H	H	a	H	H	a	H	b	b	H	b	b	H	H	b	b	b	H	b	H	b	H	H	b	b	H	a	H	a	H	b	a	a	H	H	H	H	H
SL4.0ch03.38525972	3	80.14055276	H	H	a	b	H	H	H	H	a	H	H	a	H	H	a	H	b	b	H	b	b	H	H	b	b	b	H	b	H	b	H	H	b	b	H	a	H	a	H	b	a	a	H	H	H	H	H
SL4.0ch03.38550590	3	80.14055286	H	H	a	b	H	H	H	H	a	H	H	a	H	H	a	H	b	b	H	b	b	H	H	b	b	b	H	b	H	b	H	H	b	b	H	a	H	a	H	b	a	a	H	H	H	H	H
SL4.0ch03.38557065	3	80.14055296	H	H	a	b	H	H	H	H	a	H	H	a	H	H	a	H	b	b	H	b	b	H	H	b	b	b	H	b	H	b	H	H	b	b	H	a	H	a	H	b	a	a	H	H	H	H	H
SL4.0ch03.38582976	3	80.14055306	H	H	a	b	H	H	H	H	a	H	H	a	H	H	a	H	b	b	H	b	b	H	H	b	b	b	H	b	H	b	H	H	b	b	H	a	H	a	H	b	a	a	H	H	H	H	H
SL4.0ch03.39002796	3	80.14055316	H	H	a	b	H	H	H	H	a	H	H	a	H	H	a	H	b	b	H	b	b	H	H	b	b	b	H	b	H	b	H	H	b	b	H	a	H	a	H	b	a	a	H	H	H	H	H
SL4.0ch03.39048353	3	80.67998533	H	H	a	b	H	H	H	H	a	H	H	a	H	H	a	H	b	b	H	b	b	H	H	b	b	b	H	b	H	b	H	H	b	b	H	a	H	a	H	b	a	a	H	H	H	H	H
SL4.0ch03.39069878	3	81.21938574	H	H	a	b	H	H	H	H	a	H	H	a	H	H	a	H	b	b	H	b	b	H	H	b	b	b	H	b	H	b	H	H	b	b	H	a	H	a	H	b	a	a	H	H	H	H	H
SL4.0ch03.39144400	3	81.21938584	H	H	a	b	H	H	H	H	a	H	H	a	H	H	a	H	b	b	H	b	b	H	H	b	b	b	H	b	H	b	H	H	b	b	H	a	H	a	H	b	a	a	H	H	H	H	H
SL4.0ch03.39233767	3	82.84657393	H	H	a	b	H	H	H	H	a	H	H	a	H	H	a	H	b	b	H	b	b	H	H	b	b	b	H	b	H	b	H	H	b	b	H	a	H	a	H	b	a	a	H	H	H	H	H
SL4.0ch03.39267522	3	82.84657403	H	H	a	b	H	H	H	H	a	H	H	a	H	H	a	H	b	b	H	b	b	H	H	b	b	b	H	b	H	b	H	H	b	b	H	a	H	a	H	b	a	a	H	H	H	H	H
SL4.0ch03.39400062	3	86.49629631	H	H	a	b	H	H	H	H	a	H	H	a	H	H	a	H	b	b	H	b	b	H	H	b	b	H	H	b	H	b	H	H	b	b	H	a	H	a	H	b	a	a	H	H	H	H	H
SL4.0ch03.39498136	3	87.20819433	H	H	a	b	H	H	H	H	a	H	H	a	H	H	a	H	b	b	H	b	b	H	H	b	b	H	H	b	H	b	H	H	b	b	H	a	H	a	H	b	a	a	H	H	H	H	H
SL4.0ch03.39505016	3	88.28788947	H	H	a	b	H	H	H	H	a	H	H	a	H	H	a	H	b	b	H	b	b	H	H	b	b	H	H	b	H	b	H	H	b	b	H	a	H	a	H	b	a	a	H	H	H	H	H
SL4.0ch03.39539484	3	88.93351404	H	H	a	b	b	H	b	H	a	H	H	a	H	H	a	H	b	b	H	b	b	H	H	b	b	H	H	b	H	b	H	H	b	b	H	a	H	a	H	b	a	a	H	H	H	H	H
SL4.0ch03.39586137	3	89.79339037	H	H	a	b	b	H	b	H	a	H	H	a	H	H	a	H	b	b	H	b	b	H	H	b	b	H	H	b	H	b	H	H	b	b	H	a	H	a	H	b	a	a	H	H	a	H	H
SL4.0ch03.39787683	3	91.53181073	b	H	a	b	b	H	b	H	a	H	H	a	H	H	a	H	b	b	H	b	b	H	H	b	b	H	H	b	H	b	H	H	b	b	H	a	H	a	H	b	a	a	H	H	a	H	H
SL4.0ch03.40099182	3	91.53181083	b	H	a	b	b	H	b	H	a	H	H	a	H	H	a	H	b	b	H	b	b	H	H	b	b	H	H	b	H	b	H	H	b	b	H	a	H	a	H	b	a	a	H	H	a	H	H
SL4.0ch03.40125662	3	92.07079517	b	H	a	b	b	H	b	H	a	H	H	a	H	H	a	H	b	b	H	b	b	H	H	b	b	H	H	b	H	b	H	H	b	b	H	a	H	a	H	b	a	a	H	H	a	H	H
SL4.0ch03.40170230	3	92.07079527	b	H	a	b	b	H	b	H	a	H	H	a	H	H	a	H	b	b	H	b	b	H	H	b	b	H	H	b	H	b	H	H	b	b	H	a	H	a	H	b	a	a	H	H	a	H	H
SL4.0ch03.40894653	3	92.07079537	b	H	a	b	b	H	b	H	a	H	H	a	H	H	a	H	b	b	H	b	b	H	H	b	b	H	H	b	H	b	H	H	b	b	H	a	H	a	H	b	a	a	H	H	a	H	H
SL4.0ch03.41155244	3	92.6098457	b	H	a	b	b	H	b	H	a	H	H	a	H	H	a	H	b	b	H	H	b	H	H	b	b	H	H	b	H	b	H	H	b	b	H	a	H	a	H	b	a	a	H	H	a	H	H
SL4.0ch03.41325360	3	92.6098458	b	H	a	b	b	H	b	H	a	H	H	a	H	H	a	H	b	b	H	H	b	H	H	b	b	H	H	b	H	b	H	H	b	b	H	a	H	a	H	b	a	a	H	H	a	H	H
SL4.0ch03.41355518	3	92.6098459	b	H	a	b	b	H	b	H	a	H	H	a	H	H	a	H	b	b	H	H	b	H	H	b	b	H	H	b	H	b	H	H	b	b	H	a	H	a	H	b	a	a	H	H	a	H	H
SL4.0ch03.41463783	3	92.609846	b	H	a	b	b	H	b	H	a	H	H	a	H	H	a	H	b	b	H	H	b	H	H	b	b	H	H	b	H	b	H	H	b	b	H	a	H	a	H	b	a	a	H	H	a	H	H
SL4.0ch03.41546219	3	92.60984739	b	H	a	b	b	H	b	H	a	H	H	a	H	H	a	H	b	b	H	H	b	H	H	b	b	H	H	b	H	b	H	H	b	b	H	a	H	a	H	b	a	a	H	H	a	H	H
SL4.0ch03.41604063	3	92.60984761	b	H	a	b	b	H	b	H	a	H	H	a	H	H	a	H	b	b	H	H	b	H	H	b	b	H	H	b	H	b	H	H	b	b	H	a	H	a	H	b	a	a	H	H	a	H	H
SL4.0ch03.41693979	3	93.14882732	b	H	a	b	b	H	b	H	a	H	H	a	H	H	a	H	b	b	H	H	b	H	H	b	b	H	H	b	H	b	H	H	b	b	H	a	H	a	H	b	a	a	H	H	a	H	H
SL4.0ch03.41827804	3	93.14882742	b	H	a	b	b	H	b	H	a	H	H	a	H	H	a	H	b	b	H	H	b	H	H	b	b	H	H	b	H	b	H	H	b	b	H	a	H	a	H	b	a	a	H	H	a	H	H
SL4.0ch03.41918443	3	93.68773389	b	H	a	b	b	H	b	H	a	H	H	a	H	H	a	H	b	b	H	H	b	H	H	b	b	H	H	b	H	b	H	H	b	b	a	a	H	a	H	b	a	a	H	H	a	H	H
SL4.0ch03.41955717	3	93.68773399	b	H	a	b	b	H	b	H	a	H	H	a	H	H	a	H	b	b	H	H	b	H	H	b	b	H	H	b	H	b	H	H	b	b	a	a	H	a	H	b	a	a	H	H	a	H	H
SL4.0ch03.42001909	3	94.76790123	H	H	a	b	b	H	b	H	a	H	H	a	H	H	a	H	b	b	H	H	b	H	H	b	b	H	H	b	H	b	H	H	b	b	a	a	H	a	H	b	a	a	H	H	a	H	H
SL4.0ch03.42049677	3	94.76790133	H	H	a	b	b	H	b	H	a	H	H	a	H	H	a	H	b	b	H	H	b	H	H	b	b	H	H	b	H	b	H	H	b	b	a	a	H	a	H	b	a	a	H	H	a	H	H
SL4.0ch03.42115208	3	94.76790143	H	H	a	b	b	H	b	H	a	H	H	a	H	H	a	H	b	b	H	H	b	H	H	b	b	H	H	b	H	b	H	H	b	b	a	a	H	a	H	b	a	a	H	H	a	H	H
SL4.0ch03.42199097	3	94.76790153	H	H	a	b	b	H	b	H	a	H	H	a	H	H	a	H	b	b	H	H	b	H	H	b	b	H	H	b	H	b	H	H	b	b	a	a	H	a	H	b	a	a	H	H	a	H	H
SL4.0ch03.42282323	3	95.84923115	H	H	a	b	b	H	b	H	a	H	H	a	H	H	a	H	b	b	H	H	b	H	H	b	b	H	H	b	H	b	H	H	b	b	a	a	H	a	H	b	a	a	H	H	a	H	H
SL4.0ch03.42462860	3	95.84923125	H	H	a	b	b	H	b	H	a	H	H	a	H	H	a	H	b	b	H	H	b	H	H	b	b	H	H	b	H	b	H	H	b	b	a	a	H	a	H	b	a	a	H	H	a	H	H
SL4.0ch03.42534643	3	95.84923135	H	H	a	b	b	H	b	H	a	H	H	a	H	H	a	H	b	b	H	H	b	H	H	b	b	H	H	b	H	b	H	H	b	b	a	a	H	a	H	b	a	a	H	H	a	H	H
SL4.0ch03.42618740	3	96.38919952	H	H	a	b	b	H	b	H	a	H	H	a	H	H	a	H	b	b	H	H	b	a	H	b	b	H	H	b	H	b	H	H	b	b	a	a	H	a	H	b	a	a	H	H	a	H	H
SL4.0ch03.42775531	3	97.47094534	H	H	a	b	b	H	b	a	a	H	H	a	H	H	a	H	b	b	H	H	b	a	H	b	b	H	H	b	H	b	H	H	b	b	a	a	H	a	H	b	a	a	H	H	a	H	H
SL4.0ch03.43052354	3	97.47094544	H	H	a	b	b	H	b	a	a	H	H	a	H	H	a	H	b	b	H	H	b	a	H	b	b	H	H	b	H	b	H	H	b	b	a	a	H	a	H	b	a	a	H	H	a	H	H
SL4.0ch03.43364683	3	98.5521464	H	H	a	b	b	H	b	a	a	H	H	a	H	H	a	a	b	b	H	H	b	a	H	b	b	H	H	b	H	b	H	H	b	b	a	a	H	a	H	b	a	a	H	H	a	H	H
SL4.0ch03.43669385	3	98.5521465	H	H	a	b	b	H	b	a	a	H	H	a	H	H	a	a	b	b	H	H	b	a	H	b	b	H	H	b	H	b	H	H	b	b	a	a	H	a	H	b	a	a	H	H	a	H	H
SL4.0ch03.43773204	3	98.5521466	H	H	a	b	b	H	b	a	a	H	H	a	H	H	a	a	b	b	H	H	b	a	H	b	b	H	H	b	H	b	H	H	b	b	a	a	H	a	H	b	a	a	H	H	a	H	H
SL4.0ch03.43793408	3	98.5521467	H	H	a	b	b	H	b	a	a	H	H	a	H	H	a	a	b	b	H	H	b	a	H	b	b	H	H	b	H	b	H	H	b	b	a	a	H	a	H	b	a	a	H	H	a	H	H
SL4.0ch03.43817647	3	98.5521468	H	H	a	b	b	H	b	a	a	H	H	a	H	H	a	a	b	b	H	H	b	a	H	b	b	H	H	b	H	b	H	H	b	b	a	a	H	a	H	b	a	a	H	H	a	H	H
SL4.0ch03.43831258	3	98.5521469	H	H	a	b	b	H	b	a	a	H	H	a	H	H	a	a	b	b	H	H	b	a	H	b	b	H	H	b	H	b	H	H	b	b	a	a	H	a	H	b	a	a	H	H	a	H	H
SL4.0ch03.43844854	3	98.552147	H	H	a	b	b	H	b	a	a	H	H	a	H	H	a	a	b	b	H	H	b	a	H	b	b	H	H	b	H	b	H	H	b	b	a	a	H	a	H	b	a	a	H	H	a	H	H
SL4.0ch03.43910175	3	98.5521471	H	H	a	b	b	H	b	a	a	H	H	a	H	H	a	a	b	b	H	H	b	a	H	b	b	H	H	b	H	b	H	H	b	b	a	a	H	a	H	b	a	a	H	H	a	H	H
SL4.0ch03.43935597	3	98.5521472	H	H	a	b	b	H	b	a	a	H	H	a	H	H	a	a	b	b	H	H	b	a	H	b	b	H	H	b	H	b	H	H	b	b	a	a	H	a	H	b	a	a	H	H	a	H	H
SL4.0ch03.43953416	3	98.5521473	H	H	a	b	b	H	b	a	a	H	H	a	H	H	a	a	b	b	H	H	b	a	H	b	b	H	H	b	H	b	H	H	b	b	a	a	H	a	H	b	a	a	H	H	a	H	H
SL4.0ch03.43958259	3	98.5521474	H	H	a	b	b	H	b	a	a	H	H	a	H	H	a	a	b	b	H	H	b	a	H	b	b	H	H	b	H	b	H	H	b	b	a	a	H	a	H	b	a	a	H	H	a	H	H
SL4.0ch03.44221074	3	98.5521475	H	H	a	b	b	H	b	a	a	H	H	a	H	H	a	a	b	b	H	H	b	a	H	b	b	H	H	b	H	b	H	H	b	b	a	a	H	a	H	b	a	a	H	H	a	H	H
SL4.0ch03.44226881	3	98.5521476	H	H	a	b	b	H	b	a	a	H	H	a	H	H	a	a	b	b	H	H	b	a	H	b	b	H	H	b	H	b	H	H	b	b	a	a	H	a	H	b	a	a	H	H	a	H	H
SL4.0ch03.44312167	3	98.5521477	H	H	a	b	b	H	b	a	a	H	H	a	H	H	a	a	b	b	H	H	b	a	H	b	b	H	H	b	H	b	H	H	b	b	a	a	H	a	H	b	a	a	H	H	a	H	H
SL4.0ch03.44654293	3	98.5521478	H	H	a	b	b	H	b	a	a	H	H	a	H	H	a	a	b	b	H	H	b	a	H	b	b	H	H	b	H	b	H	H	b	b	a	a	H	a	H	b	a	a	H	H	a	H	H
SL4.0ch03.44917014	3	98.5521479	H	H	a	b	b	H	b	a	a	H	H	a	H	H	a	a	b	b	H	H	b	a	H	b	b	H	H	b	H	b	H	H	b	b	a	a	H	a	H	b	a	a	H	H	a	H	H
SL4.0ch03.45163797	3	98.552148	H	H	a	b	b	H	b	a	a	H	H	a	H	H	a	a	b	b	H	H	b	a	H	b	b	H	H	b	H	b	H	H	b	b	a	a	H	a	H	b	a	a	H	H	a	H	H
SL4.0ch03.45659681	3	98.5521481	H	H	a	b	b	H	b	a	a	H	H	a	H	H	a	a	b	b	H	H	b	a	H	b	b	H	H	b	H	b	H	H	b	b	a	a	H	a	H	b	a	a	H	H	a	H	H
SL4.0ch03.45680540	3	100.1761758	H	H	a	b	H	H	b	a	a	b	H	a	H	H	a	a	b	b	H	H	b	a	H	b	b	H	H	b	H	b	H	H	b	b	a	a	H	a	H	b	a	a	H	H	a	H	H
SL4.0ch03.46022086	3	100.1761759	H	H	a	b	H	H	b	a	a	b	H	a	H	H	a	a	b	b	H	H	b	a	H	b	b	H	H	b	H	b	H	H	b	b	a	a	H	a	H	b	a	a	H	H	a	H	H
SL4.0ch03.46082867	3	100.176176	H	H	a	b	H	H	b	a	a	b	H	a	H	H	a	a	b	b	H	H	b	a	H	b	b	H	H	b	H	b	H	H	b	b	a	a	H	a	H	b	a	a	H	H	a	H	H
SL4.0ch03.47038567	3	102.9075302	H	H	a	b	H	H	b	a	a	b	H	H	H	H	a	a	b	b	H	H	b	a	H	b	b	H	H	b	H	b	H	H	b	b	a	a	H	a	H	b	a	a	H	H	a	H	H
SL4.0ch03.47057572	3	103.4495059	H	H	a	b	H	H	b	a	a	b	H	H	H	H	a	H	b	b	H	H	b	a	H	b	b	H	H	b	H	b	H	H	b	b	a	a	H	a	H	b	a	a	H	H	a	H	H
SL4.0ch03.47070102	3	103.449506	H	H	a	b	H	H	b	a	a	b	H	H	H	H	a	H	b	b	H	H	b	a	H	b	b	H	H	b	H	b	H	H	b	b	a	a	H	a	H	b	a	a	H	H	a	H	H
SL4.0ch03.49211158	3	110.588389	H	H	a	b	H	H	H	a	a	b	H	H	H	H	a	H	b	b	H	H	b	a	H	b	b	H	H	b	H	b	b	H	b	b	a	a	H	a	H	b	a	a	H	H	a	H	H
SL4.0ch03.49215150	3	110.5883891	H	H	a	b	H	H	H	a	a	b	H	H	H	H	a	H	b	b	H	H	b	a	H	b	b	H	H	b	H	b	b	H	b	b	a	a	H	a	H	b	a	a	H	H	a	H	H
SL4.0ch03.49225160	3	111.1616871	H	H	a	b	H	H	H	a	a	b	H	H	H	H	a	H	b	b	H	H	b	a	H	b	b	H	H	b	H	b	b	H	b	b	a	a	H	a	H	b	a	a	H	H	a	H	H
SL4.0ch03.49235049	3	111.1616872	H	H	a	b	H	H	H	a	a	b	H	H	H	H	a	H	b	b	H	H	b	a	H	b	b	H	H	b	H	b	b	H	b	b	a	a	H	a	H	b	a	a	H	H	a	H	H
SL4.0ch03.49401578	3	112.8149056	b	H	a	b	H	H	H	a	a	b	H	H	H	H	a	H	b	b	H	H	b	a	H	b	b	H	H	b	H	b	b	a	b	b	a	a	H	a	H	b	a	a	a	H	a	H	H
SL4.0ch03.49653124	3	112.8149057	b	H	a	b	H	H	H	a	a	b	H	H	H	H	a	H	b	b	H	H	b	a	H	b	b	H	H	b	H	b	b	a	b	b	a	a	H	a	H	b	a	a	a	H	a	H	H
SL4.0ch03.51340985	3	113.8783099	b	H	a	b	H	H	H	a	a	b	H	H	H	H	a	H	b	b	H	H	b	a	H	b	H	H	H	b	H	b	b	a	b	b	a	a	H	a	H	b	a	a	a	H	a	H	H
SL4.0ch03.51777476	3	114.9415752	b	H	a	b	H	H	H	a	a	b	H	H	H	H	a	H	b	b	H	H	b	a	H	b	H	H	H	b	H	b	b	a	b	b	a	a	H	a	H	b	a	a	a	H	a	H	H
SL4.0ch03.51957259	3	114.9415753	b	H	a	b	H	H	H	a	a	b	H	H	H	H	a	H	b	b	H	H	b	a	H	b	H	H	H	b	H	b	b	a	b	b	a	a	H	a	H	b	a	a	a	H	a	H	H
SL4.0ch03.52564760	3	115.7998634	b	H	a	b	H	H	H	a	a	b	H	H	H	H	a	b	b	b	H	H	b	a	H	b	H	H	H	b	H	b	b	a	b	b	a	a	H	a	H	b	a	a	a	H	a	H	H
SL4.0ch03.52583295	3	115.7998635	b	H	a	b	H	H	H	a	a	b	H	H	H	H	a	b	b	b	H	H	b	a	H	b	H	H	H	b	H	b	b	a	b	b	a	a	H	a	H	b	a	a	a	H	a	H	H
SL4.0ch03.52953832	3	115.7998636	b	H	a	b	H	H	H	a	a	b	H	H	H	H	a	b	b	b	H	H	b	a	H	b	H	H	H	b	H	b	b	a	b	b	a	a	H	a	H	b	a	a	a	H	a	H	H
SL4.0ch03.53126663	3	115.7998637	b	H	a	b	H	H	H	a	a	b	H	H	H	H	a	b	b	b	H	H	b	a	H	b	H	H	H	b	H	b	b	a	b	b	a	a	H	a	H	b	a	a	a	H	a	H	H
SL4.0ch03.53588904	3	118.0511875	b	H	a	b	H	H	H	a	a	b	H	H	H	H	a	b	b	b	H	H	b	a	H	b	H	H	H	b	H	b	b	a	b	H	a	a	H	a	H	b	H	a	a	H	a	H	H
SL4.0ch03.57142972	3	133.7244825	b	H	a	b	H	H	H	a	a	b	H	H	a	H	a	b	H	b	H	H	b	a	H	b	H	H	H	b	H	b	b	a	H	H	a	a	b	b	b	b	b	a	H	H	H	H	H
SL4.0ch03.57462482	3	135.8686126	b	H	a	b	H	H	H	a	a	b	H	H	a	H	a	b	H	b	H	H	b	a	H	b	H	H	H	b	H	b	b	a	H	H	a	a	b	b	b	b	b	a	H	H	H	H	H
SL4.0ch03.57505535	3	136.7299968	b	H	a	b	H	H	H	a	a	b	H	H	a	H	a	b	H	b	H	H	b	a	H	b	H	H	H	b	H	b	b	a	H	H	a	a	b	b	b	b	b	a	H	H	H	H	H
SL4.0ch03.57526402	3	136.7299969	b	H	a	b	H	H	H	a	a	b	H	H	a	H	a	b	H	b	H	H	b	a	H	b	H	H	H	b	H	b	b	a	H	H	a	a	b	b	b	b	b	a	H	H	H	H	H
SL4.0ch03.57535544	3	136.729997	b	H	a	b	H	H	H	a	a	b	H	H	a	H	a	b	H	b	H	H	b	a	H	b	H	H	H	b	H	b	b	a	H	H	a	a	b	b	b	b	b	a	H	H	H	H	H
SL4.0ch03.57545586	3	136.7299971	b	H	a	b	H	H	H	a	a	b	H	H	a	H	a	b	H	b	H	H	b	a	H	b	H	H	H	b	H	b	b	a	H	H	a	a	b	b	b	b	b	a	H	H	H	H	H
SL4.0ch03.57555872	3	136.7299972	b	H	a	b	H	H	H	a	a	b	H	H	a	H	a	b	H	b	H	H	b	a	H	b	H	H	H	b	H	b	b	a	H	H	a	a	b	b	b	b	b	a	H	H	H	H	H
SL4.0ch03.57575005	3	137.566854	b	H	a	b	H	H	H	a	a	b	H	H	a	H	a	b	H	b	H	H	b	a	H	b	H	H	H	b	H	b	b	a	H	H	a	a	b	b	b	b	b	a	H	H	H	H	H
SL4.0ch03.57597484	3	138.401328	b	H	a	b	H	H	H	a	a	b	H	H	a	H	a	b	H	b	H	H	b	a	H	b	H	H	H	b	H	b	b	a	H	H	a	a	b	b	b	b	b	a	H	H	H	H	H
SL4.0ch03.57626085	3	138.4013281	b	H	a	b	H	H	H	a	a	b	H	H	a	H	a	b	H	b	H	H	b	a	H	b	H	H	H	b	H	b	b	a	H	H	a	a	b	b	b	b	b	a	H	H	H	H	H
SL4.0ch04.887567	4	0.887567	H	H	H	H	b	H	H	a	H	H	a	H	H	H	H	a	H	H	H	a	b	H	H	H	a	H	H	b	b	H	H	a	H	H	H	H	H	H	b	H	H	b	b	a	b	H	a
SL4.0ch04.912952	4	0.8875671	H	H	H	H	b	H	H	a	H	H	a	H	H	H	H	a	H	H	H	a	b	H	H	H	a	H	H	b	b	H	H	a	H	H	H	H	H	H	b	H	H	b	b	a	b	H	a
SL4.0ch04.948316	4	0.8875672	H	H	H	H	b	H	H	a	H	H	a	H	H	H	H	a	H	H	H	a	b	H	H	H	a	H	H	b	b	H	H	a	H	H	H	H	H	H	b	H	H	b	b	a	b	H	a
SL4.0ch04.999709	4	3.010748564	H	H	H	b	b	H	H	a	H	H	a	H	H	b	H	a	H	H	H	a	b	H	H	H	a	H	H	b	b	H	H	a	H	H	H	H	H	H	b	H	H	b	b	a	b	H	a
SL4.0ch04.1031440	4	5.473827969	H	H	H	b	b	H	H	a	H	H	a	H	H	b	H	a	H	H	H	a	b	H	H	H	a	H	H	b	b	H	a	H	H	H	H	H	H	H	b	H	H	b	b	a	b	H	a
SL4.0ch04.1241125	4	5.473828069	H	H	H	b	b	H	H	a	H	H	a	H	H	b	H	a	H	H	H	a	b	H	H	H	a	H	H	b	b	H	a	H	H	H	H	H	H	H	b	H	H	b	b	a	b	H	a
SL4.0ch04.1472862	4	5.473828169	H	H	H	b	b	H	H	a	H	H	a	H	H	b	H	a	H	H	H	a	b	H	H	H	a	H	H	b	b	H	a	H	H	H	H	H	H	H	b	H	H	b	b	a	b	H	a
SL4.0ch04.1554630	4	9.944003972	H	H	H	b	b	a	H	a	H	H	a	H	H	b	H	a	H	H	H	a	b	H	H	H	a	H	H	b	b	H	a	a	H	H	H	H	H	b	b	H	H	b	b	a	b	H	a
SL4.0ch04.2389559	4	18.91277904	H	a	H	b	b	a	H	a	H	H	H	H	H	b	H	a	H	H	H	a	b	H	H	H	a	a	H	b	H	H	H	H	H	H	b	H	H	b	b	H	a	b	b	a	b	H	H
SL4.0ch04.2983524	4	20.61417879	H	a	H	b	b	a	H	a	H	H	H	H	H	b	H	a	H	H	H	a	b	H	H	H	a	a	H	b	H	H	H	H	H	H	b	H	H	b	b	H	a	b	b	a	b	H	H
SL4.0ch04.3656720	4	23.93844876	b	a	b	b	b	a	H	a	H	H	H	H	H	b	H	a	H	H	H	a	b	H	H	H	a	a	H	b	H	H	H	H	H	H	b	H	H	b	b	H	H	b	b	a	b	H	H
SL4.0ch04.3669749	4	23.93844886	b	a	b	b	b	a	H	a	H	H	H	H	H	b	H	a	H	H	H	a	b	H	H	H	a	a	H	b	H	H	H	H	H	H	b	H	H	b	b	H	H	b	b	a	b	H	H
SL4.0ch04.3680424	4	23.93844896	b	a	b	b	b	a	H	a	H	H	H	H	H	b	H	a	H	H	H	a	b	H	H	H	a	a	H	b	H	H	H	H	H	H	b	H	H	b	b	H	H	b	b	a	b	H	H
SL4.0ch04.3820953	4	24.55428089	b	a	b	b	b	a	H	a	H	H	H	H	H	H	H	a	H	H	H	a	b	H	H	H	a	a	H	b	H	H	H	H	H	H	b	H	H	b	b	H	H	b	b	a	b	H	H
SL4.0ch04.3997712	4	24.55428099	b	a	b	b	b	a	H	a	H	H	H	H	H	H	H	a	H	H	H	a	b	H	H	H	a	a	H	b	H	H	H	H	H	H	b	H	H	b	b	H	H	b	b	a	b	H	H
SL4.0ch04.4060934	4	25.16859937	b	a	b	b	b	a	H	a	H	H	H	H	H	H	H	a	H	H	H	a	b	H	H	H	a	a	H	b	H	H	H	H	H	H	b	H	H	b	b	H	H	b	b	a	b	H	H
SL4.0ch04.4205444	4	25.16859947	b	a	b	b	b	a	H	a	H	H	H	H	H	H	H	a	H	H	H	a	b	H	H	H	a	a	H	b	H	H	H	H	H	H	b	H	H	b	b	H	H	b	b	a	b	H	H
SL4.0ch04.4232638	4	26.79740019	b	a	b	b	b	a	H	a	H	H	H	H	H	H	H	a	H	H	H	a	b	H	H	H	a	a	H	b	H	H	H	H	H	H	b	H	H	H	b	H	H	b	b	a	b	H	H
SL4.0ch04.4241029	4	26.79740029	b	a	b	b	b	a	H	a	H	H	H	H	H	H	H	a	H	H	H	a	b	H	H	H	a	a	H	b	H	H	H	H	H	H	b	H	H	H	b	H	H	b	b	a	b	H	H
SL4.0ch04.4276886	4	26.79740039	b	a	b	b	b	a	H	a	H	H	H	H	H	H	H	a	H	H	H	a	b	H	H	H	a	a	H	b	H	H	H	H	H	H	b	H	H	H	b	H	H	b	b	a	b	H	H
SL4.0ch04.4508252	4	30.4779583	b	a	H	b	b	H	H	a	H	H	H	H	H	H	H	a	H	H	H	a	b	H	H	H	a	a	H	b	a	H	H	H	H	H	b	H	H	H	b	H	H	b	b	a	b	H	H
SL4.0ch04.4594472	4	30.4779584	b	a	H	b	b	H	H	a	H	H	H	H	H	H	H	a	H	H	H	a	b	H	H	H	a	a	H	b	a	H	H	H	H	H	b	H	H	H	b	H	H	b	b	a	b	H	H
SL4.0ch04.4597378	4	30.4779585	b	a	H	b	b	H	H	a	H	H	H	H	H	H	H	a	H	H	H	a	b	H	H	H	a	a	H	b	a	H	H	H	H	H	b	H	H	H	b	H	H	b	b	a	b	H	H
SL4.0ch04.5210849	4	34.03620472	b	a	H	b	H	H	H	a	H	H	H	H	H	H	H	a	H	H	H	a	b	H	H	H	a	a	H	b	a	H	H	H	H	H	b	H	H	H	b	H	H	b	b	a	b	H	H
SL4.0ch04.6169220	4	38.51798242	b	H	a	b	H	H	H	a	H	H	a	H	H	a	H	a	H	H	H	H	b	H	H	H	a	a	H	b	a	H	H	H	H	H	b	H	H	a	b	H	H	b	b	a	b	H	b
SL4.0ch04.7063499	4	38.51798252	b	H	a	b	H	H	H	a	H	H	a	H	H	a	H	a	H	H	H	H	b	H	H	H	a	a	H	b	a	H	H	H	H	H	b	H	H	a	b	H	H	b	b	a	b	H	b
SL4.0ch04.7182901	4	38.51798262	b	H	a	b	H	H	H	a	H	H	a	H	H	a	H	a	H	H	H	H	b	H	H	H	a	a	H	b	a	H	H	H	H	H	b	H	H	a	b	H	H	b	b	a	b	H	b
SL4.0ch04.7344331	4	38.51798272	b	H	a	b	H	H	H	a	H	H	a	H	H	a	H	a	H	H	H	H	b	H	H	H	a	a	H	b	a	H	H	H	H	H	b	H	H	a	b	H	H	b	b	a	b	H	b
SL4.0ch04.7810967	4	38.51798282	b	H	a	b	H	H	H	a	H	H	a	H	H	a	H	a	H	H	H	H	b	H	H	H	a	a	H	b	a	H	H	H	H	H	b	H	H	a	b	H	H	b	b	a	b	H	b
SL4.0ch04.7972004	4	38.51798292	b	H	a	b	H	H	H	a	H	H	a	H	H	a	H	a	H	H	H	H	b	H	H	H	a	a	H	b	a	H	H	H	H	H	b	H	H	a	b	H	H	b	b	a	b	H	b
SL4.0ch04.8046284	4	39.05769627	b	H	a	b	H	H	H	a	H	H	a	H	H	a	H	a	H	H	H	H	b	H	H	H	a	a	H	b	a	H	H	H	H	H	b	H	H	a	b	H	H	b	b	a	b	H	b
SL4.0ch04.8356254	4	39.59745023	b	H	a	b	H	H	H	a	H	H	a	H	H	a	H	a	H	H	H	H	b	H	H	H	a	a	H	b	a	H	H	H	H	H	b	H	H	a	b	H	H	b	b	a	b	H	b
SL4.0ch04.8678281	4	39.59745033	b	H	a	b	H	H	H	a	H	H	a	H	H	a	H	a	H	H	H	H	b	H	H	H	a	a	H	b	a	H	H	H	H	H	b	H	H	a	b	H	H	b	b	a	b	H	b
SL4.0ch04.8850057	4	39.59745124	b	H	a	b	H	H	H	a	H	H	a	H	H	a	H	a	H	H	H	H	b	H	H	H	a	a	H	b	a	H	H	H	H	H	b	H	H	a	b	H	H	b	b	a	b	H	b
SL4.0ch04.9671387	4	40.13682199	b	H	a	b	H	H	H	a	H	H	a	H	H	a	H	a	H	H	H	H	b	H	H	H	a	a	H	b	a	H	H	H	H	H	b	H	H	a	b	H	H	b	b	a	b	H	b
SL4.0ch04.9695510	4	40.13682209	b	H	a	b	H	H	H	a	H	H	a	H	H	a	H	a	H	H	H	H	b	H	H	H	a	a	H	b	a	H	H	H	H	H	b	H	H	a	b	H	H	b	b	a	b	H	b
SL4.0ch04.9799406	4	40.13682219	b	H	a	b	H	H	H	a	H	H	a	H	H	a	H	a	H	H	H	H	b	H	H	H	a	a	H	b	a	H	H	H	H	H	b	H	H	a	b	H	H	b	b	a	b	H	b
SL4.0ch04.10047608	4	40.13682229	b	H	a	b	H	H	H	a	H	H	a	H	H	a	H	a	H	H	H	H	b	H	H	H	a	a	H	b	a	H	H	H	H	H	b	H	H	a	b	H	H	b	b	a	b	H	b
SL4.0ch04.10542316	4	40.13682239	b	H	a	b	H	H	H	a	H	H	a	H	H	a	H	a	H	H	H	H	b	H	H	H	a	a	H	b	a	H	H	H	H	H	b	H	H	a	b	H	H	b	b	a	b	H	b
SL4.0ch04.10579367	4	40.13682249	b	H	a	b	H	H	H	a	H	H	a	H	H	a	H	a	H	H	H	H	b	H	H	H	a	a	H	b	a	H	H	H	H	H	b	H	H	a	b	H	H	b	b	a	b	H	b
SL4.0ch04.10697553	4	40.84061035	b	H	a	b	H	H	H	a	H	H	a	H	H	a	H	a	H	H	H	H	b	H	H	H	a	a	H	b	a	H	H	H	H	H	b	H	H	a	b	H	H	b	b	a	b	H	b
SL4.0ch04.10729780	4	40.84061045	b	H	a	b	H	H	H	a	H	H	a	H	H	a	H	a	H	H	H	H	b	H	H	H	a	a	H	b	a	H	H	H	H	H	b	H	H	a	b	H	H	b	b	a	b	H	b
SL4.0ch04.11187569	4	42.45881896	b	H	a	b	H	H	H	a	H	H	a	H	H	a	H	a	H	H	H	H	b	H	H	H	a	a	H	b	a	H	H	H	H	H	b	H	H	a	b	H	H	b	b	a	b	H	b
SL4.0ch04.11405164	4	42.45881906	b	H	a	b	H	H	H	a	H	H	a	H	H	a	H	a	H	H	H	H	b	H	H	H	a	a	H	b	a	H	H	H	H	H	b	H	H	a	b	H	H	b	b	a	b	H	b
SL4.0ch04.12270152	4	42.45881916	b	H	a	b	H	H	H	a	H	H	a	H	H	a	H	a	H	H	H	H	b	H	H	H	a	a	H	b	a	H	H	H	H	H	b	H	H	a	b	H	H	b	b	a	b	H	b
SL4.0ch04.12449214	4	43.65453939	b	H	a	b	b	H	H	a	H	H	a	H	H	a	H	a	H	H	H	H	b	H	H	H	a	a	H	b	a	a	H	H	H	H	b	H	H	a	b	H	b	b	b	a	b	H	b
SL4.0ch04.12582436	4	44.8524038	b	H	a	b	b	H	H	a	H	H	a	H	H	a	H	a	H	b	H	H	b	H	H	H	a	a	H	b	a	a	H	H	H	H	b	H	H	a	b	H	b	b	b	a	b	H	b
SL4.0ch04.13046818	4	46.04889969	b	H	a	b	b	H	H	a	H	H	a	H	H	a	H	a	H	b	H	H	b	H	H	H	a	a	H	b	a	a	H	H	b	H	b	H	H	a	b	H	b	b	b	a	b	H	b
SL4.0ch04.13296070	4	46.64484938	b	H	a	b	b	H	H	a	H	H	a	H	H	a	H	a	H	b	H	H	b	H	H	H	a	a	H	b	a	a	H	H	b	H	b	H	H	a	b	H	b	b	b	a	b	H	b
SL4.0ch04.13981533	4	46.64484948	b	H	a	b	b	H	H	a	H	H	a	H	H	a	H	a	H	b	H	H	b	H	H	H	a	a	H	b	a	a	H	H	b	H	b	H	H	a	b	H	b	b	b	a	b	H	b
SL4.0ch04.14259123	4	46.64484958	b	H	a	b	b	H	H	a	H	H	a	H	H	a	H	a	H	b	H	H	b	H	H	H	a	a	H	b	a	a	H	H	b	H	b	H	H	a	b	H	b	b	b	a	b	H	b
SL4.0ch04.14421991	4	48.27270653	b	H	a	b	b	H	H	a	H	H	a	H	H	a	H	a	H	b	H	H	b	H	H	H	a	a	H	b	a	a	H	H	b	H	b	H	b	H	b	H	b	b	b	a	b	b	b
SL4.0ch04.14486204	4	48.27270663	b	H	a	b	b	H	H	a	H	H	a	H	H	a	H	a	H	b	H	H	b	H	H	H	a	a	H	b	a	a	H	H	b	H	b	H	b	H	b	H	b	b	b	a	b	b	b
SL4.0ch04.14728224	4	48.27270673	b	H	a	b	b	H	H	a	H	H	a	H	H	a	H	a	H	b	H	H	b	H	H	H	a	a	H	b	a	a	H	H	b	H	b	H	b	H	b	H	b	b	b	a	b	b	b
SL4.0ch04.14801934	4	48.27270683	b	H	a	b	b	H	H	a	H	H	a	H	H	a	H	a	H	b	H	H	b	H	H	H	a	a	H	b	a	a	H	H	b	H	b	H	b	H	b	H	b	b	b	a	b	b	b
SL4.0ch04.15495970	4	48.95642494	b	H	a	b	b	H	H	a	H	H	a	H	H	a	H	a	H	b	H	H	b	H	H	H	a	a	H	b	a	a	H	H	b	H	b	H	b	H	b	H	b	b	b	a	b	b	b
SL4.0ch04.16097763	4	48.95642504	b	H	a	b	b	H	H	a	H	H	a	H	H	a	H	a	H	b	H	H	b	H	H	H	a	a	H	b	a	a	H	H	b	H	b	H	b	H	b	H	b	b	b	a	b	b	b
SL4.0ch04.16489727	4	48.95642514	b	H	a	b	b	H	H	a	H	H	a	H	H	a	H	a	H	b	H	H	b	H	H	H	a	a	H	b	a	a	H	H	b	H	b	H	b	H	b	H	b	b	b	a	b	b	b
SL4.0ch04.17073658	4	48.95642524	b	H	a	b	b	H	H	a	H	H	a	H	H	a	H	a	H	b	H	H	b	H	H	H	a	a	H	b	a	a	H	H	b	H	b	H	b	H	b	H	b	b	b	a	b	b	b
SL4.0ch04.17195087	4	49.89296221	b	H	a	b	b	H	H	a	H	H	a	H	H	a	H	a	H	b	a	H	b	H	H	H	a	a	H	H	a	a	H	H	H	H	b	H	b	H	b	H	b	b	b	a	b	b	b
SL4.0ch04.17285323	4	49.89296231	b	H	a	b	b	H	H	a	H	H	a	H	H	a	H	a	H	b	a	H	b	H	H	H	a	a	H	H	a	a	H	H	H	H	b	H	b	H	b	H	b	b	b	a	b	b	b
SL4.0ch04.17650140	4	50.82937584	b	H	a	b	b	H	H	a	H	H	a	H	H	a	H	a	H	b	a	H	b	H	H	H	a	a	H	H	a	a	H	H	H	H	b	H	b	H	b	H	b	b	b	a	b	b	b
SL4.0ch04.17846016	4	50.82937594	b	H	a	b	b	H	H	a	H	H	a	H	H	a	H	a	H	b	a	H	b	H	H	H	a	a	H	H	a	a	H	H	H	H	b	H	b	H	b	H	b	b	b	a	b	b	b
SL4.0ch04.18225926	4	50.82937604	b	H	a	b	b	H	H	a	H	H	a	H	H	a	H	a	H	b	a	H	b	H	H	H	a	a	H	H	a	a	H	H	H	H	b	H	b	H	b	H	b	b	b	a	b	b	b
SL4.0ch04.18382174	4	51.51384318	b	H	a	b	b	H	H	a	H	H	a	H	H	a	H	a	H	b	a	H	b	H	H	H	a	a	H	H	a	a	H	H	H	H	b	H	b	H	b	H	b	b	b	a	b	b	H
SL4.0ch04.18517174	4	51.51384328	b	H	a	b	b	H	H	a	H	H	a	H	H	a	H	a	H	b	a	H	b	H	H	H	a	a	H	H	a	a	H	H	H	H	b	H	b	H	b	H	b	b	b	a	b	b	H
SL4.0ch04.18671677	4	51.51384338	b	H	a	b	b	H	H	a	H	H	a	H	H	a	H	a	H	b	a	H	b	H	H	H	a	a	H	H	a	a	H	H	H	H	b	H	b	H	b	H	b	b	b	a	b	b	H
SL4.0ch04.18955802	4	51.51384348	b	H	a	b	b	H	H	a	H	H	a	H	H	a	H	a	H	b	a	H	b	H	H	H	a	a	H	H	a	a	H	H	H	H	b	H	b	H	b	H	b	b	b	a	b	b	H
SL4.0ch04.19231653	4	52.59576014	b	H	a	b	b	H	H	a	H	H	a	H	H	a	H	H	H	b	a	H	b	H	H	H	a	a	H	H	a	a	H	H	H	H	H	H	b	H	b	H	b	b	b	a	b	b	H
SL4.0ch04.19483979	4	52.59576024	b	H	a	b	b	H	H	a	H	H	a	H	H	a	H	H	H	b	a	H	b	H	H	H	a	a	H	H	a	a	H	H	H	H	H	H	b	H	b	H	b	b	b	a	b	b	H
SL4.0ch04.19503971	4	52.59576034	b	H	a	b	b	H	H	a	H	H	a	H	H	a	H	H	H	b	a	H	b	H	H	H	a	a	H	H	a	a	H	H	H	H	H	H	b	H	b	H	b	b	b	a	b	b	H
SL4.0ch04.19842087	4	54.04405946	b	H	a	b	b	H	H	a	H	H	a	H	H	a	H	H	H	b	a	H	b	H	H	H	a	a	H	H	a	a	H	H	H	H	H	H	b	H	b	H	b	b	b	a	b	b	H
SL4.0ch04.19847172	4	54.76279162	b	H	a	b	b	H	H	a	H	H	a	H	b	a	H	H	H	b	a	H	b	H	H	H	a	a	H	H	a	a	H	H	H	H	H	H	b	H	b	H	b	b	b	a	b	b	H
SL4.0ch04.19886202	4	54.76279172	b	H	a	b	b	H	H	a	H	H	a	H	b	a	H	H	H	b	a	H	b	H	H	H	a	a	H	H	a	a	H	H	H	H	H	H	b	H	b	H	b	b	b	a	b	b	H
SL4.0ch04.20137317	4	54.76279182	b	H	a	b	b	H	H	a	H	H	a	H	b	a	H	H	H	b	a	H	b	H	H	H	a	a	H	H	a	a	H	H	H	H	H	H	b	H	b	H	b	b	b	a	b	b	H
SL4.0ch04.20696017	4	55.48200751	b	H	a	b	b	H	H	a	H	H	a	H	b	a	H	H	H	b	a	H	b	H	H	H	a	a	H	H	a	a	H	H	H	H	H	H	b	H	b	H	b	b	b	a	b	b	H
SL4.0ch04.20783772	4	55.48200761	b	H	a	b	b	H	H	a	H	H	a	H	b	a	H	H	H	b	a	H	b	H	H	H	a	a	H	H	a	a	H	H	H	H	H	H	b	H	b	H	b	b	b	a	b	b	H
SL4.0ch04.20870446	4	56.93081896	b	H	a	b	b	H	H	a	H	H	a	H	b	a	H	H	H	b	a	H	b	H	H	H	a	a	H	H	a	a	H	H	H	H	H	b	b	H	b	H	b	b	b	a	b	b	H
SL4.0ch04.20953480	4	56.93081906	b	H	a	b	b	H	H	a	H	H	a	H	b	a	H	H	H	b	a	H	b	H	H	H	a	a	H	H	a	a	H	H	H	H	H	b	b	H	b	H	b	b	b	a	b	b	H
SL4.0ch04.21163945	4	58.38098592	b	H	a	b	b	H	H	a	H	H	a	H	H	a	H	H	H	b	a	H	b	H	H	H	a	a	H	H	a	a	H	H	H	H	H	b	b	H	b	H	b	b	b	a	b	b	H
SL4.0ch04.21252648	4	58.38098602	b	H	a	b	b	H	H	a	H	H	a	H	H	a	H	H	H	b	a	H	b	H	H	H	a	a	H	H	a	a	H	H	H	H	H	b	b	H	b	H	b	b	b	a	b	b	H
SL4.0ch04.21399351	4	59.1001142	b	H	a	b	b	H	H	a	H	H	a	H	H	a	H	H	H	b	a	H	b	H	H	H	a	a	H	H	a	a	H	H	H	H	H	b	b	H	b	H	b	b	b	a	b	b	H
SL4.0ch04.21437194	4	59.1001143	b	H	a	b	b	H	H	a	H	H	a	H	H	a	H	H	H	b	a	H	b	H	H	H	a	a	H	H	a	a	H	H	H	H	H	b	b	H	b	H	b	b	b	a	b	b	H
SL4.0ch04.21498146	4	59.1001144	b	H	a	b	b	H	H	a	H	H	a	H	H	a	H	H	H	b	a	H	b	H	H	H	a	a	H	H	a	a	H	H	H	H	H	b	b	H	b	H	b	b	b	a	b	b	H
SL4.0ch04.21510674	4	59.1001145	b	H	a	b	b	H	H	a	H	H	a	H	H	a	H	H	H	b	a	H	b	H	H	H	a	a	H	H	a	a	H	H	H	H	H	b	b	H	b	H	b	b	b	a	b	b	H
SL4.0ch04.21774959	4	59.91155896	b	H	a	b	b	H	H	a	b	H	a	H	H	a	H	H	H	b	a	H	b	H	H	H	a	a	H	H	a	a	H	H	H	H	H	b	b	H	b	H	b	b	b	a	b	b	H
SL4.0ch04.21817435	4	59.91155906	b	H	a	b	b	H	H	a	b	H	a	H	H	a	H	H	H	b	a	H	b	H	H	H	a	a	H	H	a	a	H	H	H	H	H	b	b	H	b	H	b	b	b	a	b	b	H
SL4.0ch04.22053335	4	60.72250538	b	H	a	b	b	H	a	a	b	H	H	H	H	a	H	H	H	b	a	H	b	H	H	H	a	a	H	H	a	a	H	H	H	H	H	b	b	H	b	H	b	b	b	a	b	b	H
SL4.0ch04.22298713	4	61.26236791	b	H	a	b	b	H	a	a	H	H	H	H	H	a	H	H	H	b	a	H	b	H	H	H	a	a	H	H	a	a	H	H	H	H	H	b	b	H	b	H	b	b	b	a	b	b	H
SL4.0ch04.22408869	4	61.26236801	b	H	a	b	b	H	a	a	H	H	H	H	H	a	H	H	H	b	a	H	b	H	H	H	a	a	H	H	a	a	H	H	H	H	H	b	b	H	b	H	b	b	b	a	b	b	H
SL4.0ch04.22613671	4	61.26236811	b	H	a	b	b	H	a	a	H	H	H	H	H	a	H	H	H	b	a	H	b	H	H	H	a	a	H	H	a	a	H	H	H	H	H	b	b	H	b	H	b	b	b	a	b	b	H
SL4.0ch04.22621845	4	61.26236821	b	H	a	b	b	H	a	a	H	H	H	H	H	a	H	H	H	b	a	H	b	H	H	H	a	a	H	H	a	a	H	H	H	H	H	b	b	H	b	H	b	b	b	a	b	b	H
SL4.0ch04.22986274	4	62.57229214	b	H	a	b	b	H	a	a	H	H	H	H	H	a	H	H	H	b	a	H	b	H	H	H	a	a	H	H	a	a	H	b	H	H	H	b	b	H	b	H	b	b	H	a	b	b	b
SL4.0ch04.23030884	4	62.57229224	b	H	a	b	b	H	a	a	H	H	H	H	H	a	H	H	H	b	a	H	b	H	H	H	a	a	H	H	a	a	H	b	H	H	H	b	b	H	b	H	b	b	H	a	b	b	b
SL4.0ch04.23701235	4	62.57229244	b	H	a	b	b	H	a	a	H	H	H	H	H	a	H	H	H	b	a	H	b	H	H	H	a	a	H	H	a	a	H	b	H	H	H	b	b	H	b	H	b	b	H	a	b	b	b
SL4.0ch04.23797595	4	62.57229254	b	H	a	b	b	H	a	a	H	H	H	H	H	a	H	H	H	b	a	H	b	H	H	H	a	a	H	H	a	a	H	b	H	H	H	b	b	H	b	H	b	b	H	a	b	b	b
SL4.0ch04.24090211	4	62.57229264	b	H	a	b	b	H	a	a	H	H	H	H	H	a	H	H	H	b	a	H	b	H	H	H	a	a	H	H	a	a	H	b	H	H	H	b	b	H	b	H	b	b	H	a	b	b	b
SL4.0ch04.24132101	4	64.36631357	b	H	a	b	b	H	a	a	H	b	H	H	H	a	H	H	H	b	a	H	b	H	H	H	a	a	H	H	a	a	H	b	H	H	H	b	b	b	b	H	b	H	b	a	b	b	b
SL4.0ch04.24631209	4	64.36631367	b	H	a	b	b	H	a	a	H	b	H	H	H	a	H	H	H	b	a	H	b	H	H	H	a	a	H	H	a	a	H	b	H	H	H	b	b	b	b	H	b	H	b	a	b	b	b
SL4.0ch04.24855385	4	64.36631377	b	H	a	b	b	H	a	a	H	b	H	H	H	a	H	H	H	b	a	H	b	H	H	H	a	a	H	H	a	a	H	b	H	H	H	b	b	b	b	H	b	H	b	a	b	b	b
SL4.0ch04.25046245	4	65.05646207	b	H	a	b	b	H	a	a	H	b	H	H	H	a	H	H	H	b	a	H	b	H	H	H	a	a	H	H	a	a	H	b	H	H	H	b	b	b	b	H	b	H	b	a	b	b	b
SL4.0ch04.25325886	4	65.59701533	b	H	a	b	b	H	a	a	H	b	H	H	H	a	H	H	H	b	a	H	b	H	H	H	a	a	H	H	a	a	H	b	H	H	H	b	b	b	b	H	b	H	b	a	b	b	b
SL4.0ch04.25357381	4	65.59701543	b	H	a	b	b	H	a	a	H	b	H	H	H	a	H	H	H	b	a	H	b	H	H	H	a	a	H	H	a	a	H	b	H	H	H	b	b	b	b	H	b	H	b	a	b	b	b
SL4.0ch04.25438104	4	66.67974331	b	H	a	b	b	a	a	a	H	b	H	H	H	a	H	H	H	b	a	H	b	H	H	H	a	a	b	H	a	a	H	b	H	H	H	b	b	b	b	H	b	H	b	a	b	b	b
SL4.0ch04.25772371	4	66.67974341	b	H	a	b	b	a	a	a	H	b	H	H	H	a	H	H	H	b	a	H	b	H	H	H	a	a	b	H	a	a	H	b	H	H	H	b	b	b	b	H	b	H	b	a	b	b	b
SL4.0ch04.26308926	4	66.67974351	b	H	a	b	b	a	a	a	H	b	H	H	H	a	H	H	H	b	a	H	b	H	H	H	a	a	b	H	a	a	H	b	H	H	H	b	b	b	b	H	b	H	b	a	b	b	b
SL4.0ch04.26406608	4	67.21937638	b	H	a	b	b	a	a	a	H	b	H	H	H	a	H	H	H	b	a	H	b	H	H	H	a	a	b	H	a	a	H	b	H	H	H	b	b	b	b	H	b	H	b	a	b	b	b
SL4.0ch04.26422640	4	67.21937648	b	H	a	b	b	a	a	a	H	b	H	H	H	a	H	H	H	b	a	H	b	H	H	H	a	a	b	H	a	a	H	b	H	H	H	b	b	b	b	H	b	H	b	a	b	b	b
SL4.0ch04.27141568	4	67.7588039	b	H	a	b	b	a	a	a	H	b	H	H	H	a	H	H	H	b	a	H	b	H	H	H	a	a	b	H	a	a	H	b	H	H	H	b	b	b	b	H	b	H	b	a	b	b	b
SL4.0ch04.27170508	4	67.758804	b	H	a	b	b	a	a	a	H	b	H	H	H	a	H	H	H	b	a	H	b	H	H	H	a	a	b	H	a	a	H	b	H	H	H	b	b	b	b	H	b	H	b	a	b	b	b
SL4.0ch04.27384480	4	67.7588041	b	H	a	b	b	a	a	a	H	b	H	H	H	a	H	H	H	b	a	H	b	H	H	H	a	a	b	H	a	a	H	b	H	H	H	b	b	b	b	H	b	H	b	a	b	b	b
SL4.0ch04.27387723	4	67.7588042	b	H	a	b	b	a	a	a	H	b	H	H	H	a	H	H	H	b	a	H	b	H	H	H	a	a	b	H	a	a	H	b	H	H	H	b	b	b	b	H	b	H	b	a	b	b	b
SL4.0ch04.27563681	4	67.7588043	b	H	a	b	b	a	a	a	H	b	H	H	H	a	H	H	H	b	a	H	b	H	H	H	a	a	b	H	a	a	H	b	H	H	H	b	b	b	b	H	b	H	b	a	b	b	b
SL4.0ch04.28031160	4	67.7588044	b	H	a	b	b	a	a	a	H	b	H	H	H	a	H	H	H	b	a	H	b	H	H	H	a	a	b	H	a	a	H	b	H	H	H	b	b	b	b	H	b	H	b	a	b	b	b
SL4.0ch04.28244081	4	67.7588045	b	H	a	b	b	a	a	a	H	b	H	H	H	a	H	H	H	b	a	H	b	H	H	H	a	a	b	H	a	a	H	b	H	H	H	b	b	b	b	H	b	H	b	a	b	b	b
SL4.0ch04.28870841	4	68.8398901	b	H	a	b	b	a	a	a	H	b	H	H	H	a	H	H	H	b	a	H	b	H	H	H	a	a	b	H	a	a	H	b	H	H	H	b	b	b	b	H	b	H	b	a	b	b	b
SL4.0ch04.29144962	4	68.8398902	b	H	a	b	b	a	a	a	H	b	H	H	H	a	H	H	H	b	a	H	b	H	H	H	a	a	b	H	a	a	H	b	H	H	H	b	b	b	b	H	b	H	b	a	b	b	b
SL4.0ch04.29167907	4	68.8398903	b	H	a	b	b	a	a	a	H	b	H	H	H	a	H	H	H	b	a	H	b	H	H	H	a	a	b	H	H	a	H	b	H	H	H	b	b	b	b	H	b	H	b	a	b	b	b
SL4.0ch04.29341627	4	68.8398904	b	H	a	b	b	a	a	a	H	b	H	H	H	a	H	H	H	b	a	H	b	H	H	H	a	a	b	H	a	a	H	b	H	H	H	b	b	b	b	H	b	H	b	a	b	b	b
SL4.0ch04.29715996	4	68.8398905	b	H	a	b	b	a	a	a	H	b	H	H	H	a	H	H	H	b	a	H	b	H	H	H	a	a	b	H	a	a	H	b	H	H	H	b	b	b	b	H	b	H	b	a	b	b	b
SL4.0ch04.29865922	4	68.8398906	b	H	a	b	b	a	a	a	H	b	H	H	H	a	H	H	H	b	a	H	b	H	H	H	a	a	b	H	a	a	H	b	H	H	H	b	b	b	b	H	b	H	b	a	b	b	b
SL4.0ch04.29974620	4	68.8398907	b	H	a	b	b	a	a	a	H	b	H	H	H	a	H	H	H	b	a	H	b	H	H	H	a	a	b	H	a	a	H	b	H	H	H	b	b	b	b	H	b	H	b	a	b	b	b
SL4.0ch04.30202239	4	70.46839433	b	H	a	b	b	a	a	a	H	b	H	H	H	a	H	H	H	b	a	H	b	H	H	H	a	a	b	H	a	a	H	b	H	H	H	b	b	b	b	H	b	H	b	a	b	b	b
SL4.0ch04.30279904	4	70.46839443	b	H	a	b	b	a	a	a	H	b	H	H	H	a	H	H	H	b	a	H	b	H	H	H	a	a	b	H	a	a	H	b	H	H	H	b	b	b	b	H	b	H	b	a	b	b	b
SL4.0ch04.30292549	4	71.55138515	b	H	a	b	b	a	a	a	H	b	H	H	H	a	H	H	H	b	a	H	b	H	H	H	a	a	b	H	a	a	H	b	H	H	a	b	b	b	b	H	b	H	b	a	b	b	b
SL4.0ch04.31107800	4	72.63549867	b	H	a	b	b	a	a	a	H	b	H	H	H	a	H	H	H	b	a	H	b	H	H	H	a	a	b	H	a	a	H	b	H	H	a	b	b	b	b	H	b	H	b	a	b	b	b
SL4.0ch04.31240912	4	72.63549877	b	H	a	b	b	a	a	a	H	b	H	H	H	a	H	H	H	b	a	H	b	H	H	H	a	a	b	H	a	a	H	b	H	H	a	b	b	b	b	H	b	H	b	a	b	b	b
SL4.0ch04.31684604	4	72.63549887	b	H	a	b	b	a	a	a	H	b	H	H	H	a	H	H	H	b	a	H	b	H	H	H	a	a	b	H	a	a	H	b	H	H	a	b	b	b	b	H	b	H	b	a	b	b	b
SL4.0ch04.31925957	4	73.71993832	b	H	a	b	b	a	a	a	H	b	H	H	H	a	H	H	H	b	a	H	b	H	H	H	a	a	b	H	a	a	H	b	H	H	a	b	b	b	b	H	b	H	b	a	b	b	b
SL4.0ch04.32415206	4	73.71993842	b	H	a	b	b	a	a	a	H	b	H	H	H	a	H	H	H	b	a	H	b	H	H	H	a	a	b	H	a	a	H	b	H	H	a	b	b	b	b	H	b	H	b	a	b	b	b
SL4.0ch04.32555698	4	73.71993852	b	H	a	b	b	a	a	a	H	b	H	H	H	a	H	H	H	b	a	H	b	H	H	H	a	a	b	H	a	a	H	b	H	H	a	b	b	b	b	H	b	H	b	a	b	b	b
SL4.0ch04.33153213	4	73.71993862	b	H	a	b	b	a	a	a	H	b	H	H	H	a	H	H	H	b	a	H	b	H	H	H	a	a	b	H	a	a	H	b	H	H	a	b	b	b	b	H	b	H	b	a	b	b	b
SL4.0ch04.33491399	4	73.71993872	b	H	a	b	b	a	a	a	H	b	H	H	H	a	H	H	H	b	a	H	b	H	H	H	a	a	b	H	a	a	H	b	H	H	a	b	b	b	b	H	b	H	b	a	b	b	b
SL4.0ch04.33511343	4	73.71993882	b	H	a	b	b	a	a	a	H	b	H	H	H	a	H	H	H	b	a	H	b	H	H	H	a	a	b	H	a	a	H	b	H	H	a	b	b	b	b	H	b	H	b	a	b	b	b
SL4.0ch04.33534781	4	74.25933448	b	H	a	b	b	a	a	a	H	b	H	H	H	a	H	H	H	b	a	H	b	H	H	H	a	a	b	H	a	a	H	b	H	H	a	b	b	b	b	H	b	H	b	a	b	b	b
SL4.0ch04.33699530	4	74.25933458	b	H	a	b	b	a	a	a	H	b	H	H	H	a	H	H	H	b	a	H	b	H	H	H	a	a	b	H	a	a	H	b	H	H	a	b	b	b	b	H	b	H	b	a	b	b	b
SL4.0ch04.33745779	4	74.25933468	b	H	a	b	b	a	a	a	H	b	H	H	H	a	H	H	H	b	a	H	b	H	H	H	a	a	b	H	a	a	H	b	H	H	a	b	b	b	b	H	b	H	b	a	b	b	b
SL4.0ch04.34413191	4	74.79885779	b	H	a	b	b	a	a	a	H	b	H	H	H	a	H	H	H	b	a	H	b	H	H	H	a	a	b	H	a	a	H	b	H	H	a	b	b	b	b	H	b	H	b	a	b	b	b
SL4.0ch04.34667360	4	74.79885789	b	H	a	b	b	a	a	a	H	b	H	H	H	a	H	H	H	b	a	H	b	H	H	H	a	a	b	H	a	a	H	b	H	H	a	b	b	b	b	H	b	H	b	a	b	b	b
SL4.0ch04.34810231	4	74.79885799	b	H	a	b	b	a	a	a	H	b	H	H	H	a	H	H	H	b	a	H	b	H	H	H	a	a	b	H	a	a	H	b	H	H	a	b	b	b	b	H	b	H	b	a	b	b	b
SL4.0ch04.34909930	4	75.33910321	b	H	a	b	b	a	a	a	H	b	H	H	H	a	H	H	H	b	a	H	b	H	H	H	a	a	b	H	a	a	H	b	H	H	a	b	b	b	b	H	b	H	b	a	b	b	b
SL4.0ch04.35297531	4	75.87998354	b	H	a	b	b	a	a	a	H	b	H	a	H	a	H	H	H	b	a	H	b	H	H	H	a	a	b	H	a	a	H	b	H	H	a	b	b	b	b	H	b	H	b	a	b	b	b
SL4.0ch04.35397761	4	76.42071912	b	H	a	b	b	a	a	a	H	b	H	a	H	a	H	H	H	b	a	H	b	H	H	H	a	a	b	H	a	a	H	b	H	H	a	b	b	b	b	H	b	H	b	a	b	b	b
SL4.0ch04.35911471	4	76.42071922	b	H	a	b	b	a	a	a	H	b	H	a	H	a	H	H	H	b	a	H	b	H	H	H	a	a	b	H	a	a	H	b	H	H	a	b	b	b	b	H	b	H	b	a	b	b	b
SL4.0ch04.35938609	4	77.14039011	b	H	a	b	b	a	a	a	H	b	H	a	H	a	H	H	H	b	a	H	b	H	H	H	a	a	b	H	a	a	H	b	H	H	a	b	b	b	b	H	b	H	b	a	b	b	H
SL4.0ch04.36944414	4	77.14039021	b	H	a	b	b	a	a	a	H	b	H	a	H	a	H	H	H	b	a	H	b	H	H	H	a	a	b	H	a	a	H	b	H	H	a	b	b	b	b	H	b	H	b	a	b	b	H
SL4.0ch04.37412561	4	77.14039031	b	H	a	b	b	a	a	a	H	b	H	a	H	a	H	H	H	b	a	H	b	H	H	H	a	a	b	H	a	a	H	b	H	H	a	b	b	b	b	H	b	H	b	a	b	b	H
SL4.0ch04.37584911	4	77.14039041	b	H	a	b	b	a	a	a	H	b	H	a	H	a	H	H	H	b	a	H	b	H	H	H	a	a	b	H	a	a	H	b	H	H	a	b	b	b	b	H	b	H	b	a	b	b	H
SL4.0ch04.37716988	4	78.58819982	b	H	a	b	b	a	a	a	H	b	H	a	H	a	H	H	H	b	a	H	b	H	H	H	a	H	b	H	a	a	H	b	H	H	a	b	b	b	b	H	b	H	b	H	b	b	H
SL4.0ch04.37777680	4	78.58819992	b	H	a	b	b	a	a	a	H	b	H	a	H	a	H	H	H	b	a	H	b	H	H	H	a	H	b	H	a	a	H	b	H	H	a	b	b	b	b	H	b	H	b	H	b	b	H
SL4.0ch04.38133204	4	78.58820002	b	H	a	b	b	a	a	a	H	b	H	a	H	a	H	H	H	b	a	H	b	H	H	H	a	H	b	H	a	a	H	b	H	H	a	b	b	b	b	H	b	H	b	H	b	b	H
SL4.0ch04.38520106	4	79.39423207	b	H	a	b	b	a	a	a	H	b	H	a	H	a	H	H	H	b	a	H	b	H	H	H	a	H	b	H	a	a	H	b	H	H	a	b	b	b	b	b	b	H	b	H	b	b	H
SL4.0ch04.38694287	4	79.39423217	b	H	a	b	b	a	a	a	H	b	H	a	H	a	H	H	H	b	a	H	b	H	H	H	a	H	b	H	a	a	H	b	H	H	a	b	b	b	b	b	b	H	b	H	b	b	H
SL4.0ch04.38850042	4	81.85438225	b	H	a	b	b	a	a	a	H	b	H	a	H	a	H	H	H	b	a	H	b	H	H	H	a	H	b	H	a	a	H	b	H	H	a	b	b	b	b	b	b	H	b	H	b	b	H
SL4.0ch04.39294560	4	81.85438235	b	H	a	b	b	a	a	a	H	b	H	a	H	a	H	H	H	b	a	H	b	H	H	H	a	H	b	H	a	a	H	b	H	H	a	b	b	b	b	b	b	H	b	H	b	b	H
SL4.0ch04.39361062	4	81.85438245	b	H	a	b	b	a	a	a	H	b	H	a	H	a	H	H	H	b	a	H	b	H	H	H	a	H	b	H	a	a	H	b	H	H	a	b	b	b	b	b	b	H	b	H	b	b	H
SL4.0ch04.39857178	4	81.85438255	b	H	a	b	b	a	a	a	H	b	H	a	H	a	H	H	H	b	a	H	b	H	H	H	a	H	b	H	a	a	H	b	H	H	a	b	b	b	b	b	b	H	b	H	b	b	H
SL4.0ch04.40097774	4	82.66614831	b	H	a	b	b	a	a	a	H	b	H	a	H	a	H	H	H	b	a	H	b	H	a	H	a	H	b	a	a	a	H	b	H	H	a	b	b	b	b	b	b	H	b	H	H	b	H
SL4.0ch04.40145077	4	83.47790399	b	H	a	b	b	a	a	a	H	b	H	a	H	a	H	H	H	b	a	H	b	H	a	H	a	H	b	a	a	a	H	b	H	H	a	b	b	b	b	b	b	H	b	H	H	b	H
SL4.0ch04.40426139	4	83.47790409	b	H	a	b	b	a	a	a	H	b	H	a	H	a	H	H	H	b	a	H	b	H	a	H	a	H	b	a	a	a	H	b	H	H	a	b	b	b	b	b	b	H	b	H	H	b	H
SL4.0ch04.40442246	4	83.47790419	b	H	a	b	b	a	a	a	H	b	H	a	H	a	H	H	H	b	a	H	b	H	a	H	a	H	b	a	a	a	H	b	H	H	a	b	b	b	b	b	b	H	b	H	H	b	H
SL4.0ch04.40630884	4	85.10640016	b	H	a	b	b	a	a	a	H	b	H	a	H	a	H	H	H	b	a	H	b	H	a	H	H	H	b	a	a	a	H	b	H	H	a	b	b	b	b	b	b	H	b	H	H	b	H
SL4.0ch04.41016605	4	85.10640026	b	H	a	b	b	a	a	a	H	b	H	a	H	a	H	H	H	b	a	H	b	H	a	H	H	H	b	a	a	a	H	b	H	H	a	b	b	b	b	b	b	H	b	H	H	b	H
SL4.0ch04.41186181	4	85.10640036	b	H	a	b	b	a	a	a	H	b	H	a	H	a	H	H	H	b	a	H	b	H	a	H	H	H	b	a	a	a	H	b	H	H	a	b	b	b	b	b	b	H	b	H	H	b	H
SL4.0ch04.41230780	4	86.92198596	b	H	a	b	H	a	a	a	H	b	H	a	H	a	H	H	H	b	a	H	b	H	H	H	H	H	b	a	a	a	H	b	H	H	H	b	b	b	b	b	b	H	b	H	H	b	H
SL4.0ch04.41429154	4	87.8196483	b	H	a	b	H	a	H	a	H	b	H	a	H	a	H	H	H	b	a	H	b	H	H	H	H	H	b	a	a	a	a	b	H	H	H	b	b	b	b	b	b	H	b	H	H	b	H
SL4.0ch04.41528491	4	87.8196484	b	H	a	b	H	a	H	a	H	b	H	a	H	a	H	H	H	b	a	H	b	H	H	H	H	H	b	a	a	a	a	b	H	H	H	b	b	b	b	b	b	H	b	H	H	b	H
SL4.0ch04.41538629	4	87.8196485	b	H	a	b	H	a	H	a	H	b	H	a	H	a	H	H	H	b	a	H	b	H	H	H	H	H	b	a	a	a	a	b	H	H	H	b	b	b	b	b	b	H	b	H	H	b	H
SL4.0ch04.41545869	4	88.63068005	b	H	a	b	H	a	H	a	H	b	H	a	H	a	H	H	H	b	a	H	b	H	H	H	H	H	b	a	a	a	a	b	H	H	H	b	b	b	b	b	b	H	b	H	H	b	H
SL4.0ch04.41684706	4	89.44236492	b	H	a	H	H	a	H	a	H	b	H	a	H	a	H	H	H	b	a	H	b	H	H	H	H	H	b	a	a	a	a	b	H	H	H	b	b	b	b	b	b	H	b	H	H	b	H
SL4.0ch04.42041477	4	89.44236502	b	H	a	H	H	a	H	a	H	b	H	a	H	a	H	H	H	b	a	H	b	H	H	H	H	H	b	a	a	a	a	b	H	H	H	b	b	b	b	b	b	H	b	H	H	b	H
SL4.0ch04.43011116	4	89.44236512	b	H	a	H	H	a	H	a	H	b	H	a	H	a	H	H	H	b	a	H	b	H	H	H	H	H	b	a	a	a	a	b	H	H	H	b	b	b	b	b	b	H	b	H	H	b	H
SL4.0ch04.43402806	4	90.79970833	b	H	a	H	H	a	H	a	b	b	H	a	H	a	H	H	H	b	a	H	b	H	H	H	H	H	b	a	a	a	a	b	H	H	H	b	b	b	b	b	b	H	b	H	H	b	H
SL4.0ch04.43513338	4	90.79970843	b	H	a	H	H	a	H	a	b	b	H	a	H	a	H	H	H	b	a	H	b	H	H	H	H	H	b	a	a	a	a	b	H	H	H	b	b	b	b	b	b	H	b	H	H	b	H
SL4.0ch04.43560962	4	92.15553831	b	H	a	H	H	a	H	H	b	b	H	a	H	a	H	H	H	b	a	b	b	H	H	H	H	H	b	H	a	a	a	b	H	H	H	b	b	b	b	b	b	H	b	H	H	b	H
SL4.0ch04.45243925	4	92.15553851	b	H	a	H	H	a	H	H	b	b	H	a	H	a	H	H	H	b	a	b	b	H	H	H	H	H	b	H	a	a	a	b	H	H	H	b	b	b	b	b	b	H	b	H	H	b	H
SL4.0ch04.45538626	4	93.23794045	b	H	a	H	H	a	H	H	b	H	H	a	H	a	H	H	H	b	a	b	b	H	H	H	H	H	b	H	a	a	a	b	H	H	H	b	b	b	b	b	b	H	b	H	H	b	H
SL4.0ch04.46125787	4	93.23794055	b	H	a	H	H	a	H	H	b	H	H	a	H	a	H	H	H	b	a	b	b	H	H	H	H	H	b	H	a	a	a	b	H	H	H	b	b	b	b	b	b	H	b	H	H	b	H
SL4.0ch04.46209448	4	93.23794065	b	H	a	H	H	a	H	H	b	H	H	a	H	a	H	H	H	b	a	b	b	H	H	H	H	H	b	H	a	a	a	b	H	H	H	b	b	b	b	b	b	H	b	H	H	b	H
SL4.0ch04.46369837	4	93.23794075	b	H	a	H	H	a	H	H	b	H	H	a	H	a	H	H	H	b	a	b	b	H	H	H	H	H	b	H	a	a	a	b	H	H	H	b	b	b	b	b	b	H	b	H	H	b	H
SL4.0ch04.46614351	4	93.23794085	b	H	a	H	H	a	H	H	b	H	H	a	H	a	H	H	H	b	a	b	b	H	H	H	H	H	b	H	a	a	a	b	H	H	H	b	b	b	b	b	b	H	b	H	H	b	H
SL4.0ch04.46861795	4	93.23794095	b	H	a	H	H	a	H	H	b	H	H	a	H	a	H	H	H	b	a	b	b	H	H	H	H	H	b	H	a	a	a	b	H	H	H	b	b	b	b	b	b	H	b	H	H	b	H
SL4.0ch04.47310513	4	93.23794105	b	H	a	H	H	a	H	H	b	H	H	a	H	a	H	H	H	b	a	b	b	H	H	H	H	H	b	H	a	a	a	b	H	H	H	b	b	b	b	b	b	H	b	H	H	b	H
SL4.0ch04.47677092	4	93.23794115	b	H	a	H	H	a	H	H	b	H	H	a	H	a	H	H	H	b	a	b	b	H	H	H	H	H	b	H	a	a	a	b	H	H	H	b	b	b	b	b	b	H	b	H	H	b	H
SL4.0ch04.47853445	4	93.23794125	b	H	a	H	H	a	H	H	b	H	H	a	H	a	H	H	H	b	a	b	b	H	H	H	H	H	b	H	a	a	a	b	H	H	H	b	b	b	b	b	b	H	b	H	H	b	H
SL4.0ch04.47965861	4	94.32008169	b	H	a	H	H	a	H	H	b	H	H	a	H	a	H	H	H	b	a	b	H	H	H	H	H	H	b	H	a	a	a	b	H	H	H	b	b	b	b	b	b	H	b	b	H	b	H
SL4.0ch04.47978776	4	94.85979826	b	H	a	H	H	a	H	H	b	H	H	a	H	a	H	b	H	b	a	b	H	H	H	H	H	H	b	H	a	a	a	b	H	H	H	b	b	b	b	b	b	H	b	b	H	b	H
SL4.0ch04.48261620	4	95.94251421	b	H	a	H	H	a	H	H	b	H	H	a	H	a	H	b	H	b	a	b	H	H	H	H	H	H	b	H	a	a	a	b	H	H	H	b	b	b	b	b	b	H	b	b	H	b	H
SL4.0ch04.48652987	4	95.94251431	b	H	a	H	H	a	H	H	b	H	H	a	H	a	H	b	H	b	a	b	H	H	H	H	H	H	b	H	a	a	a	b	H	H	H	b	b	b	b	b	b	H	b	b	H	b	H
SL4.0ch04.49580520	4	97.02860006	b	H	H	H	H	a	H	H	b	H	H	a	H	a	H	b	H	b	a	b	H	H	H	H	H	H	b	H	a	a	a	b	H	H	H	b	b	b	b	b	b	H	b	b	H	H	H
SL4.0ch04.49700941	4	97.02860016	b	H	H	H	H	a	H	H	b	H	H	a	H	a	H	b	H	b	a	b	H	H	H	H	H	H	b	H	a	a	a	b	H	H	H	b	b	b	b	b	b	H	b	b	H	H	H
SL4.0ch04.49740913	4	98.66725797	b	H	b	H	H	a	H	H	b	H	H	a	H	a	H	b	H	b	a	b	b	H	H	H	H	H	b	H	a	a	a	b	H	H	H	b	b	b	b	b	b	H	b	b	H	H	H
SL4.0ch04.49837990	4	98.66725807	b	H	b	H	H	a	H	H	b	H	H	a	H	a	H	b	H	b	a	b	b	H	H	H	H	H	b	H	a	a	a	b	H	H	H	b	b	b	b	b	b	H	b	b	H	H	H
SL4.0ch04.53368480	4	103.6557604	b	H	b	H	H	H	H	H	b	H	H	a	H	a	b	b	H	H	a	b	b	H	H	H	H	H	b	H	a	a	a	b	H	H	H	H	b	b	b	b	b	H	b	b	H	H	H
SL4.0ch04.53485782	4	104.7443654	b	H	b	H	H	H	H	H	b	H	H	a	H	a	b	b	H	H	H	b	b	H	H	H	H	H	b	H	a	a	a	b	H	H	H	H	b	b	b	b	b	H	b	b	H	H	H
SL4.0ch04.53575122	4	104.7443655	b	H	b	H	H	H	H	H	b	H	H	a	H	a	b	b	H	H	H	b	b	H	H	H	H	H	b	H	a	a	a	b	H	H	H	H	b	b	b	b	b	H	b	b	H	H	H
SL4.0ch04.53695019	4	104.7443656	b	H	b	H	H	H	H	H	b	H	H	a	H	a	b	b	H	H	H	b	b	H	H	H	H	H	b	H	a	a	a	b	H	H	H	H	b	b	b	b	b	H	b	b	H	H	H
SL4.0ch04.53725128	4	104.7443657	b	H	b	H	H	H	H	H	b	H	H	a	H	a	b	b	H	H	H	b	b	H	H	H	H	H	b	H	a	a	a	b	H	H	H	H	b	b	b	b	b	H	b	b	H	H	H
SL4.0ch04.53745022	4	104.7443658	b	H	b	H	H	H	H	H	b	H	H	a	H	a	b	b	H	H	H	b	b	H	H	H	H	H	b	H	a	a	a	b	H	H	H	H	b	b	b	b	b	H	b	b	H	H	H
SL4.0ch04.53765040	4	104.7443664	b	H	b	H	H	H	H	H	b	H	H	a	H	a	b	b	H	H	H	b	b	H	H	H	H	H	b	H	a	a	a	b	H	H	H	H	b	b	b	b	b	H	b	b	H	H	H
SL4.0ch04.53815097	4	105.2833465	b	H	b	H	H	H	H	H	b	H	H	a	H	a	b	b	H	H	H	b	b	H	H	H	H	H	b	H	a	a	a	b	H	H	H	H	b	b	b	b	b	H	b	b	H	H	H
SL4.0ch04.53835105	4	105.2833471	b	H	b	H	H	H	H	H	b	H	H	a	H	a	b	b	H	H	H	b	b	H	H	H	H	H	b	H	a	a	a	b	H	H	H	H	b	b	b	b	b	H	b	b	H	H	H
SL4.0ch04.53875412	4	105.2833472	b	H	b	H	H	H	H	H	b	H	H	a	H	a	b	b	H	H	H	b	b	H	H	H	H	H	b	H	a	a	a	b	H	H	H	H	b	b	b	b	b	H	b	b	H	H	H
SL4.0ch04.53946058	4	105.2833473	b	H	b	H	H	H	H	H	b	H	H	a	H	a	b	b	H	H	H	b	b	H	H	H	H	H	b	H	a	a	a	b	H	H	H	H	b	b	b	b	b	H	b	b	H	H	H
SL4.0ch04.53985409	4	105.2833474	b	H	b	H	H	H	H	H	b	H	H	a	H	a	b	b	H	H	H	b	b	H	H	H	H	H	b	H	a	a	a	b	H	H	H	H	b	b	b	b	b	H	b	b	H	H	H
SL4.0ch04.54045088	4	105.8223015	b	H	b	H	H	H	H	H	b	H	H	a	H	a	b	b	H	H	H	b	b	H	H	H	H	H	b	H	a	a	a	b	H	H	H	H	b	b	b	b	b	H	b	b	H	H	H
SL4.0ch04.54065429	4	105.8223017	b	H	b	H	H	H	H	H	b	H	H	a	H	a	b	b	H	H	H	b	b	H	H	H	H	H	b	H	a	a	a	b	H	H	H	H	b	b	b	b	b	H	b	b	H	H	H
SL4.0ch04.54076072	4	106.3613101	b	H	b	H	H	H	H	H	H	H	H	a	H	a	b	b	H	H	H	b	b	H	H	H	H	H	b	H	a	a	a	b	H	H	H	H	b	b	b	b	H	H	b	b	a	H	H
SL4.0ch04.54155701	4	106.3613102	b	H	b	H	H	H	H	H	H	H	H	a	H	a	b	b	H	H	H	b	b	H	H	H	H	H	b	H	a	a	a	b	H	H	H	H	b	b	b	b	H	H	b	b	a	H	H
SL4.0ch04.54195943	4	106.9005949	b	H	b	H	H	H	H	H	H	H	H	a	H	a	b	b	H	H	H	b	b	H	H	H	H	H	b	H	a	a	a	b	H	H	H	H	b	b	b	b	H	H	H	b	a	H	H
SL4.0ch04.54205049	4	106.900595	b	H	b	H	H	H	H	H	H	H	H	a	H	a	b	b	H	H	H	b	b	H	H	H	H	H	b	H	a	a	a	b	H	H	H	H	b	b	b	b	H	H	H	b	a	H	H
SL4.0ch04.54255981	4	108.3462624	b	H	b	H	H	H	H	H	H	H	H	H	H	a	b	b	H	H	H	b	b	H	H	H	H	H	b	H	a	a	a	b	H	H	H	H	b	b	b	b	H	H	H	b	a	H	H
SL4.0ch04.54265299	4	108.3462625	b	H	b	H	H	H	H	H	H	H	H	H	H	a	b	b	H	H	H	b	b	H	H	H	H	H	b	H	a	a	a	b	H	H	H	H	b	b	b	b	H	H	H	b	a	H	H
SL4.0ch04.54287327	4	108.3462626	b	H	b	H	H	H	H	H	H	H	H	H	H	a	b	b	H	H	H	b	b	H	H	H	H	H	b	H	a	a	a	b	H	H	H	H	b	b	b	b	H	H	H	b	a	H	H
SL4.0ch04.54326510	4	109.0645826	b	H	b	H	H	H	H	H	H	H	H	H	H	a	b	b	H	H	H	b	b	H	H	H	H	H	b	H	a	a	a	b	H	H	a	H	b	b	b	b	H	H	H	b	a	H	b
SL4.0ch04.54365016	4	109.7830585	b	H	b	H	H	H	H	H	H	H	H	H	H	a	b	b	H	H	H	b	b	H	H	H	H	H	b	H	a	a	a	b	H	H	a	H	b	b	H	b	H	H	H	b	a	H	b
SL4.0ch04.54415405	4	109.7830586	b	H	b	H	H	H	H	H	H	H	H	H	H	a	b	b	H	H	H	b	b	H	H	H	H	H	b	H	a	a	a	b	H	H	a	H	b	b	H	b	H	H	H	b	a	H	b
SL4.0ch04.54445522	4	109.7830587	b	H	b	H	H	H	H	H	H	H	H	H	H	a	b	b	H	H	H	b	b	H	H	H	H	H	b	H	a	a	a	b	H	H	a	H	b	b	H	b	H	H	H	b	a	H	b
SL4.0ch04.54505947	4	109.7830588	b	H	b	H	H	H	H	H	H	H	H	H	H	a	b	b	H	H	H	b	b	H	H	H	H	H	b	H	a	a	a	b	H	H	a	H	b	b	H	b	H	H	H	b	a	H	b
SL4.0ch04.54606219	4	111.2286938	b	H	b	H	H	H	H	H	H	H	H	H	H	a	b	b	H	H	H	b	b	H	H	H	H	H	b	H	a	a	a	b	H	H	a	H	b	b	H	b	H	H	H	b	a	H	b
SL4.0ch04.54615325	4	111.2286939	b	H	b	H	H	H	H	H	H	H	H	H	H	a	b	b	H	H	H	b	b	H	H	H	H	H	b	H	a	a	a	b	H	H	a	H	b	b	H	b	H	H	H	b	a	H	b
SL4.0ch04.54705013	4	111.767648	b	H	b	H	H	H	H	H	H	H	H	H	H	a	b	b	H	H	H	b	b	H	H	H	H	H	b	H	a	a	a	b	H	b	a	H	b	b	H	b	H	H	H	b	a	H	b
SL4.0ch04.54745116	4	112.8485026	b	H	H	H	H	H	H	H	H	H	H	H	H	a	b	b	H	H	H	b	b	H	H	H	H	H	b	H	a	a	a	b	H	b	a	H	b	H	H	b	H	H	H	b	a	H	b
SL4.0ch04.54765899	4	112.8485027	b	H	H	H	H	H	H	H	H	H	H	H	H	a	b	b	H	H	H	b	b	H	H	H	H	H	b	H	a	a	a	b	H	b	a	H	b	H	H	b	H	H	H	b	a	H	b
SL4.0ch04.54785495	4	112.8485028	b	H	H	H	H	H	H	H	H	H	H	H	H	a	b	b	H	H	H	b	b	H	H	H	H	H	b	H	a	a	a	b	H	b	a	H	b	H	H	b	H	H	H	b	a	H	b
SL4.0ch04.54795318	4	112.8485029	b	H	H	H	H	H	H	H	H	H	H	H	H	a	b	b	H	H	H	b	b	H	H	H	H	H	b	H	a	a	a	b	H	b	a	H	b	H	H	b	H	H	H	b	a	H	b
SL4.0ch04.54806249	4	113.3875159	b	H	H	H	H	H	H	H	H	H	H	H	H	a	b	b	H	H	H	b	b	H	H	H	H	H	b	H	a	a	a	b	H	b	a	H	b	H	H	b	H	H	H	b	a	H	b
SL4.0ch04.54815777	4	113.387516	b	H	H	H	H	H	H	H	H	H	H	H	H	a	b	b	H	H	H	b	b	H	H	H	H	H	b	H	a	a	a	b	H	b	a	H	b	H	H	b	H	H	H	b	a	H	b
SL4.0ch04.54825174	4	113.3875161	b	H	H	H	H	H	H	H	H	H	H	H	H	a	b	b	H	H	H	b	b	H	H	H	H	H	b	H	a	a	a	b	H	b	a	H	b	H	H	b	H	H	H	b	a	H	b
SL4.0ch04.54835091	4	113.3875162	b	H	H	H	H	H	H	H	H	H	H	H	H	a	b	b	H	H	H	b	b	H	H	H	H	H	b	H	a	a	a	b	H	b	a	H	b	H	H	b	H	H	H	b	a	H	b
SL4.0ch04.54845074	4	113.3875163	b	H	H	H	H	H	H	H	H	H	H	H	H	a	b	b	H	H	H	b	b	H	H	H	H	H	b	H	a	a	a	b	H	b	a	H	b	H	H	b	H	H	H	b	a	H	b
SL4.0ch04.54855097	4	113.3875164	b	H	H	H	H	H	H	H	H	H	H	H	H	a	b	b	H	H	H	b	b	H	H	H	H	H	b	H	a	a	a	b	H	b	a	H	b	H	H	b	H	H	H	b	a	H	b
SL4.0ch04.54865106	4	113.3875165	b	H	H	H	H	H	H	H	H	H	H	H	H	a	b	b	H	H	H	b	b	H	H	H	H	H	b	H	a	a	a	b	H	b	a	H	b	H	H	b	H	H	H	b	a	H	b
SL4.0ch04.54905295	4	115.0132692	b	H	H	H	H	H	H	H	H	H	H	H	H	a	b	b	H	H	H	b	b	H	H	H	H	H	b	H	a	a	a	b	H	b	a	H	b	H	H	b	H	H	H	b	a	H	b
SL4.0ch04.54976331	4	115.5523348	b	H	H	H	H	H	H	H	H	H	H	H	H	a	b	b	H	H	H	b	b	H	H	H	H	H	b	H	a	a	a	b	H	b	a	H	b	H	H	b	H	H	H	b	a	H	b
SL4.0ch04.54985155	4	115.5523349	b	H	H	H	H	H	H	H	H	H	H	H	H	a	b	b	H	H	H	b	b	H	H	H	H	H	b	H	a	a	a	b	H	b	a	H	b	H	H	b	H	H	H	b	a	H	b
SL4.0ch04.54995702	4	116.1066859	b	H	H	H	H	H	H	H	H	H	H	H	H	a	b	b	H	H	H	b	b	H	H	H	H	H	b	H	a	a	a	b	H	b	a	H	b	H	H	b	H	H	H	b	a	H	b
SL4.0ch04.55015292	4	116.106686	b	H	H	H	H	H	H	H	H	H	H	H	H	a	b	b	H	H	H	b	b	H	H	H	H	H	b	H	a	a	a	b	H	b	a	H	b	H	H	b	H	H	H	b	a	H	b
SL4.0ch04.55035019	4	116.1066861	b	H	H	H	H	H	H	H	H	H	H	H	H	a	b	b	H	H	H	b	b	H	H	H	H	H	b	H	a	a	a	b	H	b	a	H	b	H	H	b	H	H	H	b	a	H	b
SL4.0ch04.55095116	4	117.9852511	b	H	H	H	H	H	H	H	H	H	H	H	H	a	b	b	H	H	H	b	b	H	H	H	H	H	b	H	a	a	a	b	H	b	a	H	H	H	H	b	H	H	H	b	a	H	b
SL4.0ch04.57423001	4	130.4672532	b	H	H	H	H	H	a	H	H	H	b	H	a	a	b	b	H	H	H	b	b	b	H	H	H	H	b	H	H	H	a	b	b	b	a	H	H	H	H	H	H	H	H	b	a	H	H
SL4.0ch04.57670959	4	132.1961313	b	H	H	H	H	H	a	H	H	H	b	H	a	a	b	b	H	H	H	b	b	b	H	H	H	H	b	H	H	H	a	b	b	b	a	H	H	H	H	H	H	H	H	b	a	H	H
SL4.0ch04.57885497	4	137.4038828	b	H	H	H	a	H	a	H	H	H	b	H	a	a	b	b	H	H	H	b	b	b	a	H	a	b	b	H	H	a	a	b	b	b	a	b	H	H	H	H	H	H	H	b	a	H	H
SL4.0ch04.57945502	4	138.1940389	b	H	H	H	a	H	a	H	H	H	b	H	a	a	b	b	H	H	H	b	b	b	a	H	a	b	b	H	H	a	a	b	b	b	a	b	H	H	H	H	H	H	H	b	a	H	H
SL4.0ch04.57976350	4	138.8202616	b	H	H	H	a	H	a	H	H	H	b	H	a	a	b	b	H	H	H	b	b	b	a	H	a	b	b	H	H	a	a	b	b	b	a	b	H	H	a	H	H	H	H	b	a	H	H
SL4.0ch04.57985194	4	138.8202617	b	H	H	H	a	H	a	H	H	H	b	H	a	a	b	b	H	H	H	b	b	b	a	H	a	b	b	H	H	a	a	b	b	b	a	b	H	H	a	H	H	H	H	b	a	H	H
SL4.0ch04.58025748	4	138.8202618	b	H	H	H	a	H	a	H	H	H	b	H	a	a	b	b	H	H	H	b	b	b	a	H	a	b	b	H	H	a	a	b	b	b	a	b	H	H	a	H	H	H	H	b	a	H	H
SL4.0ch04.58065457	4	138.8202619	b	H	H	H	a	H	a	H	H	H	b	H	a	a	b	b	H	H	H	b	b	b	a	H	a	b	b	H	H	a	a	b	b	b	a	b	H	H	a	H	H	H	H	b	a	H	H
SL4.0ch04.58086282	4	138.820262	b	H	H	H	a	H	a	H	H	H	b	H	a	a	b	b	H	H	H	b	b	b	a	H	a	b	b	H	H	a	a	b	b	b	a	b	H	H	a	H	H	H	H	b	a	H	H
SL4.0ch04.58096010	4	138.8202621	b	H	H	H	a	H	a	H	H	H	b	H	a	a	b	b	H	H	H	b	b	b	a	H	a	b	b	H	H	a	a	b	b	b	a	b	H	H	a	H	H	H	H	b	a	H	H
SL4.0ch04.58145608	4	139.9005318	b	H	H	H	a	H	a	H	H	H	b	H	a	a	b	b	H	H	H	b	b	b	a	H	a	b	b	H	H	a	a	b	b	b	a	b	H	H	a	H	H	H	H	b	a	H	H
SL4.0ch04.58158792	4	139.9005319	b	H	H	H	a	H	a	H	H	H	b	H	a	a	b	b	H	H	H	b	b	b	a	H	a	b	b	H	H	a	a	b	b	b	a	b	H	H	a	H	H	H	H	b	a	H	H
SL4.0ch04.58165010	4	140.4393587	b	H	H	H	a	H	a	H	H	H	b	H	a	a	b	b	H	H	H	b	b	b	a	H	a	b	b	H	H	a	a	b	b	b	a	b	H	H	a	H	H	H	H	b	a	H	H
SL4.0ch04.58175443	4	140.9781704	b	H	H	H	a	H	a	H	H	H	b	H	H	a	b	b	H	H	H	b	b	b	a	H	a	b	b	H	H	a	a	b	b	b	a	b	H	H	a	H	H	H	H	b	a	H	H
SL4.0ch04.58218763	4	141.517002	b	H	H	H	a	H	a	H	H	H	b	H	H	a	b	b	H	H	H	b	b	b	a	H	a	b	b	H	H	a	a	b	b	b	a	b	H	b	a	H	H	H	H	b	a	H	H
SL4.0ch04.58225830	4	141.5170021	b	H	H	H	a	H	a	H	H	H	b	H	H	a	b	b	H	H	H	b	b	b	a	H	a	b	b	H	H	a	a	b	b	b	a	b	H	b	a	H	H	H	H	b	a	H	H
SL4.0ch04.58236587	4	141.5170022	b	H	H	H	a	H	a	H	H	H	b	H	H	a	b	b	H	H	H	b	b	b	a	H	a	b	b	H	H	a	a	b	b	b	a	b	H	b	a	H	H	H	H	b	a	H	H
SL4.0ch04.58245495	4	141.5170023	b	H	H	H	a	H	a	H	H	H	b	H	H	a	b	b	H	H	H	b	b	b	a	H	a	b	b	H	H	a	a	b	b	b	a	b	H	b	a	H	H	H	H	b	a	H	H
SL4.0ch04.58255130	4	142.5973074	b	H	H	H	a	H	a	H	H	H	b	H	H	a	b	b	H	H	H	b	b	b	a	H	H	b	b	H	H	a	a	b	b	b	a	b	H	b	a	H	H	H	H	b	a	H	H
SL4.0ch04.58266591	4	142.5973075	b	H	H	H	a	H	a	H	H	H	b	H	H	a	b	b	H	H	H	b	b	b	a	H	H	b	b	H	H	a	a	b	b	b	a	b	H	b	a	H	H	H	H	b	a	H	H
SL4.0ch04.58307616	4	144.0418652	b	H	H	H	a	H	a	H	H	H	b	H	H	a	b	b	H	H	H	b	b	b	a	H	H	b	b	H	H	a	a	b	b	b	a	b	H	b	a	H	H	H	H	b	a	H	H
SL4.0ch04.58316779	4	144.0418653	b	H	H	H	a	H	a	H	H	H	b	H	H	a	b	b	H	H	H	b	b	b	a	H	H	b	b	H	H	a	a	b	b	b	a	b	H	b	a	H	H	H	H	b	a	H	H
SL4.0ch04.58330369	4	144.7593119	b	H	H	H	a	H	a	H	H	H	b	H	H	a	H	b	H	H	H	b	b	b	a	H	H	b	b	H	H	a	a	b	b	b	a	b	H	b	a	H	H	H	H	b	a	H	H
SL4.0ch04.58338323	4	144.759312	b	H	H	H	a	H	a	H	H	H	b	H	H	a	H	b	H	H	H	b	b	b	a	H	H	b	b	H	H	a	a	b	b	b	a	b	H	b	a	H	H	H	H	b	a	H	H
SL4.0ch04.58366358	4	144.7593121	b	H	H	H	a	H	a	H	H	H	b	H	H	a	H	b	H	H	H	b	b	b	a	H	H	b	b	H	H	a	a	b	b	b	a	b	H	b	a	H	H	H	H	b	a	H	H
SL4.0ch04.58375479	4	144.7593122	b	H	H	H	a	H	a	H	H	H	b	H	H	a	H	b	H	H	H	b	b	b	a	H	H	b	b	H	H	a	a	b	b	b	a	b	H	b	a	H	H	H	H	b	a	H	H
SL4.0ch04.58416339	4	146.3833175	b	H	a	H	a	H	a	H	H	H	b	H	H	a	H	b	H	H	H	b	b	b	a	H	H	b	b	H	H	a	a	b	b	b	a	b	H	b	a	H	H	H	H	b	a	H	H
SL4.0ch04.58425866	4	146.3833176	b	H	a	H	a	H	a	H	H	H	b	H	H	a	H	b	H	H	H	b	b	b	a	H	H	b	b	H	H	a	a	b	b	b	a	b	H	b	a	H	H	H	H	b	a	H	H
SL4.0ch04.58445040	4	147.3960255	b	H	a	H	a	H	a	H	H	H	b	H	H	a	H	b	H	H	H	b	b	b	a	H	H	b	b	H	H	a	a	b	b	b	a	b	H	b	a	H	a	H	H	b	a	H	H
SL4.0ch04.58455318	4	148.4087224	b	H	a	H	a	H	a	H	H	H	b	H	H	a	H	b	H	H	H	b	b	b	a	H	H	b	b	H	H	a	a	b	b	b	a	b	H	b	a	H	a	H	H	b	a	H	H
SL4.0ch04.58465418	4	148.4087225	b	H	a	H	a	H	a	H	H	H	b	H	H	a	H	b	H	H	H	b	b	b	a	H	H	b	b	H	H	a	a	b	b	b	a	b	H	b	a	H	a	H	H	b	a	H	H
SL4.0ch04.58505273	4	149.0821123	b	H	a	H	a	H	a	H	H	H	b	H	H	a	H	b	H	H	H	b	b	b	a	b	H	b	b	H	H	a	H	b	b	b	a	b	H	b	a	H	a	H	H	b	a	H	H
SL4.0ch04.58515034	4	149.0821124	b	H	a	H	a	H	a	H	H	H	b	H	H	a	H	b	H	H	H	b	b	b	a	b	H	b	b	H	H	a	H	b	b	b	a	b	H	b	a	H	a	H	H	b	a	H	H
SL4.0ch04.58525184	4	149.0821125	b	H	a	H	a	H	a	H	H	H	b	H	H	a	H	b	H	H	H	b	b	b	a	b	H	b	b	H	H	a	H	b	b	b	a	b	H	b	a	H	a	H	H	b	a	H	H
SL4.0ch04.58535003	4	149.0821126	b	H	a	H	a	H	a	H	H	H	b	H	H	a	H	b	H	H	H	b	b	b	a	b	H	b	b	H	H	a	H	b	b	b	a	b	H	b	a	H	a	H	H	b	a	H	H
SL4.0ch04.58545529	4	149.0821127	b	H	a	H	a	H	a	H	H	H	b	H	H	a	H	b	H	H	H	b	b	b	a	b	H	b	b	H	H	a	H	b	b	b	a	b	H	b	a	H	a	H	H	b	a	H	H
SL4.0ch04.58565090	4	150.7363587	b	b	a	H	a	H	a	H	H	H	b	H	H	a	H	b	H	H	H	b	b	b	a	b	H	b	b	H	H	a	H	b	b	b	a	b	H	b	a	H	a	H	H	b	a	H	H
SL4.0ch04.58595652	4	150.7363588	b	b	a	H	a	H	a	H	H	H	b	H	H	a	H	b	H	H	H	b	b	b	a	b	H	b	b	H	H	a	H	b	b	b	a	b	H	b	a	H	a	H	H	b	a	H	H
SL4.0ch04.58605238	4	151.5554487	b	b	a	H	a	H	a	H	H	H	b	H	H	a	H	b	H	H	H	b	b	b	a	b	H	b	b	H	H	a	H	b	b	b	a	b	H	b	a	H	a	H	H	b	a	H	H
SL4.0ch04.58615125	4	151.5554488	b	b	a	H	a	H	a	H	H	H	b	H	H	a	H	b	H	H	H	b	b	b	a	b	H	b	b	H	H	a	H	b	b	b	a	b	H	b	a	H	a	H	H	b	a	H	H
SL4.0ch04.58625162	4	152.1707857	b	b	a	H	a	H	a	H	H	H	b	H	H	a	H	b	H	H	H	b	b	b	a	b	H	b	b	H	H	a	H	b	b	b	a	b	H	b	a	H	a	H	H	b	a	H	H
SL4.0ch04.58635154	4	153.4062078	b	H	a	H	a	H	a	H	H	H	b	H	H	a	H	b	H	H	H	b	b	b	a	b	H	b	b	H	H	a	H	b	b	b	a	b	H	b	a	H	a	H	H	b	a	H	H
SL4.0ch04.58665732	4	153.4062079	b	H	a	H	a	H	a	H	H	H	b	H	H	a	H	b	H	H	H	b	b	b	a	b	H	b	b	H	H	a	H	b	b	b	a	b	H	b	a	H	a	H	H	b	a	H	H
SL4.0ch04.58685052	4	153.406208	b	H	a	H	a	H	a	H	H	H	b	H	H	a	H	b	H	H	H	b	b	b	a	b	H	b	b	H	H	a	H	b	b	b	a	b	H	b	a	H	a	H	H	b	a	H	H
SL4.0ch04.58705190	4	153.4062081	b	H	a	H	a	H	a	H	H	H	b	H	H	a	H	b	H	H	H	b	b	b	a	b	H	b	b	H	H	a	H	b	b	b	a	b	H	b	a	H	a	H	H	b	a	H	H
SL4.0ch04.58725153	4	155.0299566	b	H	a	H	a	H	a	H	H	H	b	H	H	a	H	b	H	H	H	b	b	H	a	b	H	b	b	H	H	a	H	b	b	b	a	b	H	b	a	H	a	H	H	b	a	H	H
SL4.0ch04.58735733	4	155.0299567	b	H	a	H	a	H	a	H	H	H	b	H	H	a	H	b	H	H	H	b	b	H	a	b	H	b	b	H	H	a	H	b	b	b	a	b	H	b	a	H	a	H	H	b	a	H	H
SL4.0ch04.58755016	4	155.0299568	b	H	a	H	a	H	a	H	H	H	b	H	H	a	H	b	H	H	H	b	b	H	a	b	H	b	b	H	H	a	H	b	b	b	a	b	H	b	a	H	a	H	H	b	a	H	H
SL4.0ch04.58765342	4	155.0299569	b	H	a	H	a	H	a	H	H	H	b	H	H	a	H	b	H	H	H	b	b	H	a	b	H	b	b	H	H	a	H	b	b	b	a	b	H	b	a	H	a	H	H	b	a	H	H
SL4.0ch04.58775382	4	156.6536701	b	H	a	H	a	H	a	H	H	b	b	H	H	a	H	b	H	H	a	b	b	H	a	b	H	b	b	H	H	a	H	b	b	b	a	b	H	b	a	H	a	H	H	b	a	H	H
SL4.0ch04.58785175	4	156.6536702	b	H	a	H	a	H	a	H	H	b	b	H	H	a	H	b	H	H	a	b	b	H	a	b	H	b	b	H	H	a	H	b	b	b	a	b	H	b	a	H	a	H	H	b	a	H	H
SL4.0ch04.58797454	4	156.6536703	b	H	a	H	a	H	a	H	H	b	b	H	H	a	H	b	H	H	a	b	b	H	a	b	H	b	b	H	H	a	H	b	b	b	a	b	H	b	a	H	a	H	H	b	a	H	H
SL4.0ch04.58805742	4	156.6536704	b	H	a	H	a	H	a	H	H	b	b	H	H	a	H	b	H	H	a	b	b	H	a	b	H	b	b	H	H	a	H	b	b	b	a	b	H	b	a	H	a	H	H	b	a	H	H
SL4.0ch04.58815377	4	156.6536705	b	H	a	H	a	H	a	H	H	b	b	H	H	a	H	b	H	H	a	b	b	H	a	b	H	b	b	H	H	a	H	b	b	b	a	b	H	b	a	H	a	H	H	b	a	H	H
SL4.0ch04.58846151	4	156.6536706	b	H	a	H	a	H	a	H	H	b	b	H	H	a	H	b	H	H	a	b	b	H	a	b	H	b	b	H	H	a	H	b	b	b	a	b	H	b	a	H	a	H	H	b	a	H	H
SL4.0ch04.58855197	4	156.6536707	b	H	a	H	a	H	a	H	H	b	b	H	H	a	H	b	H	H	a	b	b	H	a	b	H	b	b	H	H	a	H	b	b	b	a	b	H	b	a	H	a	H	H	b	a	H	H
SL4.0ch04.58865966	4	156.653672	b	H	a	H	a	H	a	H	H	b	b	H	H	a	H	b	H	H	a	b	b	H	a	b	H	b	b	H	H	a	H	b	b	b	a	b	H	b	a	H	a	H	H	b	a	H	H
SL4.0ch04.58885556	4	157.1924935	b	H	a	H	a	H	a	H	H	b	b	H	H	a	H	b	H	H	a	b	b	H	a	b	H	b	b	H	H	a	H	b	b	b	a	b	H	b	a	H	a	H	H	b	a	H	H
SL4.0ch04.58905084	4	157.1924936	b	H	a	H	a	H	a	H	H	b	b	H	H	a	H	b	H	H	a	b	b	H	a	b	H	b	b	H	H	a	H	b	b	b	a	b	H	b	a	H	a	H	H	b	a	H	H
SL4.0ch04.58965531	4	157.1924937	b	H	a	H	a	H	a	H	H	b	b	H	H	a	H	b	H	H	a	b	b	H	a	b	H	b	b	H	H	a	H	b	b	b	a	b	H	b	a	H	a	H	H	b	a	H	H
SL4.0ch04.58985615	4	157.1924938	b	H	a	H	a	H	a	H	H	b	b	H	H	a	H	b	H	H	a	b	b	H	a	b	H	b	b	H	H	a	H	b	b	b	a	b	H	b	a	H	a	H	H	b	a	H	H
SL4.0ch04.59005365	4	157.1924939	b	H	a	H	a	H	a	H	H	b	b	H	H	a	H	b	H	H	a	b	b	H	a	b	H	b	b	H	H	a	H	b	b	b	a	b	H	b	a	H	a	H	H	b	a	H	H
SL4.0ch04.59025060	4	158.4903886	b	H	a	H	a	H	a	H	H	b	b	b	H	a	H	b	H	H	a	b	b	H	a	b	H	b	b	H	H	a	H	b	b	b	a	b	H	b	a	H	a	H	H	b	a	H	H
SL4.0ch04.59035195	4	159.7883872	b	H	a	H	H	H	a	H	H	b	b	b	H	a	H	b	H	H	a	b	b	H	a	b	H	b	b	H	H	a	H	b	b	b	a	b	H	b	a	H	a	H	H	b	a	H	H
SL4.0ch04.59055743	4	160.4342959	b	H	a	H	H	H	a	H	H	b	b	b	H	a	H	b	H	H	a	b	b	H	a	b	H	b	b	H	H	a	H	b	b	b	a	b	H	b	a	H	a	H	H	b	a	H	a
SL4.0ch04.59076567	4	160.434296	b	H	a	H	H	H	a	H	H	b	b	b	H	a	H	b	H	H	a	b	b	H	a	b	H	b	b	H	H	a	H	b	b	b	a	b	H	b	a	H	a	H	H	b	a	H	a
SL4.0ch04.59105909	4	161.3048704	b	H	a	H	H	H	a	H	H	b	b	b	H	a	H	b	H	H	a	b	b	H	a	b	H	b	b	H	H	H	H	b	b	b	a	b	H	b	H	H	a	H	H	b	a	H	a
SL4.0ch04.59115883	4	162.1752284	b	H	a	H	H	H	a	H	H	b	b	b	H	a	H	b	H	H	a	b	b	H	a	b	H	b	b	H	H	H	H	b	b	b	a	b	H	b	H	H	a	H	H	b	a	H	a
SL4.0ch04.59125964	4	162.1752285	b	H	a	H	H	H	a	H	H	b	b	b	H	a	H	b	H	H	a	b	b	H	a	b	H	b	b	H	H	H	H	b	b	b	a	b	H	b	H	H	a	H	H	b	a	H	a
SL4.0ch04.59575372	4	164.8569141	b	H	a	H	H	a	a	H	H	b	b	b	b	a	H	H	H	H	H	b	b	H	a	b	H	b	b	b	H	H	H	b	b	b	a	b	H	b	H	H	a	H	H	b	a	H	a
SL4.0ch04.59586776	4	164.8569142	b	H	a	H	H	a	a	H	H	b	b	b	b	a	H	H	H	H	H	b	b	H	a	b	H	b	b	b	H	H	H	b	b	b	a	b	H	b	H	H	a	H	H	b	a	H	a
SL4.0ch04.59661820	4	165.5195684	b	H	a	H	H	a	a	H	H	b	b	b	b	a	H	H	H	H	H	b	b	H	a	b	H	b	b	b	H	H	b	b	b	b	a	b	H	b	H	H	a	H	H	b	a	H	a
SL4.0ch04.59699936	4	166.8497488	b	H	a	H	H	a	a	H	H	b	b	b	b	a	H	H	H	H	H	b	b	H	a	b	H	b	b	b	a	H	b	b	b	b	a	H	H	b	H	H	a	H	H	b	a	H	a
SL4.0ch04.59706268	4	166.8497489	b	H	a	H	H	a	a	H	H	b	b	b	b	a	H	H	H	H	H	b	b	H	a	b	H	b	b	b	a	H	b	b	b	b	a	H	H	b	H	H	a	H	H	b	a	H	a
SL4.0ch04.59789541	4	168.2536643	b	H	a	H	H	a	a	H	H	b	b	b	b	a	H	H	H	H	H	b	b	H	a	b	H	b	b	b	a	H	b	b	b	b	a	H	H	b	H	H	a	H	H	b	a	H	a
SL4.0ch04.59809903	4	168.8980773	b	H	a	H	H	a	a	H	H	b	b	b	b	H	H	H	H	H	H	b	b	H	a	b	H	b	b	b	a	H	b	b	b	b	a	H	a	b	H	H	a	H	H	b	a	H	a
SL4.0ch04.61457306	4	173.5981554	b	H	a	H	H	a	a	H	H	b	b	b	b	H	H	H	H	H	H	b	b	H	a	b	a	b	b	b	a	H	b	b	b	b	a	H	a	b	H	H	a	H	H	b	a	H	a
SL4.0ch04.62513428	4	177.032351	b	H	a	H	H	a	a	H	H	b	b	b	H	H	H	H	H	H	H	H	b	H	a	b	a	b	b	b	a	H	b	b	b	b	a	a	a	b	H	H	a	H	H	b	a	H	a
SL4.0ch05.775227	5	0.775227	H	H	b	b	H	H	a	H	a	a	H	H	b	H	H	H	b	H	H	H	b	H	b	a	b	b	H	H	H	H	H	H	H	H	b	H	H	a	b	a	H	a	H	H	H	a	H
SL4.0ch05.796224	5	0.7752271	H	H	b	b	H	H	a	H	a	a	H	H	b	H	H	H	b	H	H	H	b	H	b	a	b	b	H	H	H	H	H	H	H	H	b	H	H	a	b	a	H	a	H	H	H	a	H
SL4.0ch05.2349396	5	8.442266688	H	H	b	H	H	H	a	H	a	a	H	H	H	H	H	H	H	H	H	a	b	H	b	a	b	b	b	H	H	H	H	b	H	H	b	H	H	a	H	a	H	a	H	H	H	a	H
SL4.0ch05.3014277	5	11.69600635	H	H	b	H	H	H	a	H	a	a	H	H	H	H	H	H	H	H	H	a	H	b	b	a	b	b	b	H	H	H	H	b	H	H	b	H	H	a	H	a	H	a	H	H	H	a	H
SL4.0ch05.3320366	5	13.00588689	H	H	b	H	H	H	a	H	a	a	H	H	H	H	H	H	H	H	H	a	H	b	b	a	b	b	b	H	H	H	H	b	H	H	b	H	H	a	H	a	H	a	H	H	H	a	H
SL4.0ch05.3500650	5	13.94789188	H	H	b	H	H	H	a	H	a	a	H	H	H	H	H	H	H	H	H	a	H	b	b	a	b	b	b	H	H	H	H	b	H	H	b	H	H	a	H	a	H	a	H	H	H	a	H
SL4.0ch05.3598528	5	14.76758876	H	H	b	H	H	H	a	H	a	a	H	H	H	H	H	H	H	H	H	a	H	b	b	a	b	b	b	H	H	H	H	b	H	H	b	b	H	a	H	a	H	a	H	H	H	a	H
SL4.0ch05.3783740	5	15.58514364	H	H	b	H	H	H	a	H	a	a	H	H	H	H	H	H	H	H	H	a	H	b	b	a	b	b	b	H	H	H	H	b	H	H	b	b	H	a	H	H	H	a	H	H	H	a	H
SL4.0ch05.3945859	5	15.58514374	H	H	b	H	H	H	a	H	a	a	H	H	H	H	H	H	H	H	H	a	H	b	b	a	b	b	b	H	H	H	H	b	H	H	b	b	H	a	H	H	H	a	H	H	H	a	H
SL4.0ch05.3978946	5	15.58514384	H	H	b	H	H	H	a	H	a	a	H	H	H	H	H	H	H	H	H	a	H	b	b	a	b	b	b	H	H	H	H	b	H	H	b	b	H	a	H	H	H	a	H	H	H	a	H
SL4.0ch05.4441924	5	25.33071856	H	H	b	H	H	H	a	H	a	a	H	b	H	H	H	b	H	H	H	a	H	H	b	a	b	b	b	H	H	a	H	H	H	b	b	b	H	H	H	H	H	a	b	H	a	H	H
SL4.0ch05.7643059	5	42.16166977	a	H	b	H	H	H	H	H	a	a	b	b	H	H	H	b	H	H	a	a	H	H	H	a	b	b	H	H	a	a	a	H	a	b	H	b	H	a	H	H	H	a	H	a	a	H	H
SL4.0ch05.7824316	5	42.16166987	a	H	b	H	H	H	H	H	a	a	b	b	H	H	H	b	H	H	a	a	H	H	H	a	b	b	H	H	a	a	a	H	a	b	H	b	H	a	H	H	H	a	H	a	a	H	H
SL4.0ch05.10868108	5	47.00028715	a	H	b	H	H	H	b	H	H	H	b	b	H	H	H	b	H	H	a	a	H	H	H	a	b	b	H	H	a	a	a	H	a	b	b	b	H	a	H	H	H	a	H	a	a	H	H
SL4.0ch05.11116068	5	47.00028725	a	H	b	H	H	H	b	H	H	H	b	b	H	H	H	b	H	H	a	a	H	H	H	a	b	b	H	H	a	a	a	H	a	b	b	b	H	a	H	H	H	a	H	a	a	H	H
SL4.0ch05.12585338	5	48.23756834	a	H	b	H	H	H	b	H	H	H	b	b	H	H	H	b	H	H	a	a	H	H	H	a	b	b	H	H	a	a	a	H	a	b	b	b	H	H	H	H	H	a	H	a	a	H	H
SL4.0ch05.14071162	5	48.23756844	a	H	b	H	H	H	b	H	H	H	b	b	H	H	H	b	H	H	a	a	H	H	H	a	b	b	H	H	a	a	a	H	a	b	b	b	H	H	H	H	H	a	H	a	a	H	H
SL4.0ch05.14289025	5	49.47006431	a	H	b	H	H	H	b	H	H	H	b	b	H	H	H	b	H	H	a	a	H	H	H	a	b	b	H	H	a	a	a	H	a	b	b	b	H	H	H	H	H	a	H	a	a	H	H
SL4.0ch05.15603999	5	50.65057171	a	H	b	H	H	H	H	H	H	H	b	b	H	H	H	b	H	H	a	a	H	H	H	a	b	b	H	H	a	a	a	H	a	b	b	b	H	a	H	H	H	a	H	a	a	H	H
SL4.0ch05.16084985	5	50.65057181	a	H	b	H	H	H	H	H	H	H	b	b	H	H	H	b	H	H	a	a	H	H	H	a	b	b	H	H	a	a	a	H	a	b	b	b	H	a	H	H	H	a	H	a	a	H	H
SL4.0ch05.17180580	5	52.82956963	a	H	b	H	H	H	H	H	H	H	b	b	H	H	H	b	H	H	a	a	H	H	H	a	b	b	H	H	a	H	a	H	a	b	b	b	H	a	a	H	H	a	H	a	a	H	H
SL4.0ch05.19010935	5	52.82956973	a	H	b	H	H	H	H	H	H	H	b	b	H	H	H	b	H	H	a	a	H	H	H	a	b	b	H	H	a	H	a	H	a	b	b	b	H	a	a	H	H	a	H	a	a	H	H
SL4.0ch05.19657967	5	55.23940692	a	H	b	H	H	H	H	H	H	H	b	b	H	H	H	b	H	H	a	a	H	H	H	a	b	b	H	H	a	H	a	H	a	b	b	b	H	a	a	H	H	a	H	a	a	H	H
SL4.0ch05.20681992	5	55.23941668	a	H	b	H	H	H	H	H	H	H	b	b	H	H	H	b	H	H	a	a	H	H	H	a	b	b	H	H	a	H	a	H	a	b	b	b	H	a	a	H	H	a	H	a	a	H	H
SL4.0ch05.21510157	5	55.23941678	a	H	b	H	H	H	H	H	H	H	b	b	H	H	H	b	H	H	a	a	H	H	H	a	b	b	H	H	a	H	a	H	a	b	b	b	H	a	a	H	H	a	H	a	a	H	H
SL4.0ch05.22533422	5	55.71259526	a	H	b	H	H	H	H	b	H	H	b	b	H	H	H	b	H	H	a	H	H	H	H	a	b	b	H	H	a	H	a	a	a	b	b	b	H	a	a	b	H	a	H	a	a	H	H
SL4.0ch05.22665196	5	57.2500891	a	H	b	H	H	a	H	b	H	H	H	b	H	H	H	b	H	H	a	H	H	H	H	a	b	b	H	a	a	H	a	a	a	b	b	b	H	a	a	b	H	a	H	a	a	H	H
SL4.0ch05.25363330	5	59.06893141	a	H	b	a	H	a	H	b	H	H	H	b	H	H	H	b	H	H	a	H	H	H	H	a	b	b	H	a	a	H	a	H	a	b	b	b	H	a	a	b	H	a	H	a	a	b	H
SL4.0ch05.26258575	5	59.06893151	a	H	b	a	H	a	H	b	H	H	H	b	H	H	H	b	H	H	a	H	H	H	H	a	b	b	H	a	a	H	a	H	a	b	b	b	H	a	a	b	H	a	H	a	a	b	H
SL4.0ch05.26433715	5	59.06893161	a	H	b	a	H	a	H	b	H	H	H	b	H	H	H	b	H	H	a	H	H	H	H	a	b	b	H	a	a	H	a	H	a	b	b	b	H	a	a	b	H	a	H	a	a	b	H
SL4.0ch05.26581920	5	59.60918029	a	H	b	a	H	a	H	b	H	H	H	b	H	H	H	b	H	H	a	H	H	H	H	a	b	b	H	a	a	H	a	H	a	b	b	b	H	a	a	b	H	a	H	a	a	b	H
SL4.0ch05.27015925	5	59.60918039	a	H	b	a	H	a	H	b	H	H	H	b	H	H	H	b	H	H	a	H	H	H	H	a	b	b	H	a	a	H	a	H	a	b	b	b	H	a	a	b	H	a	H	a	a	b	H
SL4.0ch05.27083301	5	59.60918049	a	H	b	a	H	a	H	b	H	H	H	b	H	H	H	b	H	H	a	H	H	H	H	a	b	b	H	a	a	H	a	H	a	b	b	b	H	a	a	b	H	a	H	a	a	b	H
SL4.0ch05.27628632	5	61.75174801	a	H	b	a	H	a	H	H	H	H	H	b	H	a	H	H	H	H	a	H	H	a	H	a	b	b	H	a	a	H	a	H	a	b	b	b	H	a	a	b	H	a	H	a	a	b	H
SL4.0ch05.33643820	5	65.67503906	a	H	b	a	H	a	H	H	H	a	H	b	H	a	H	H	H	H	a	H	H	a	H	a	b	b	H	a	a	H	a	H	a	b	b	b	H	a	H	b	H	a	H	a	a	b	H
SL4.0ch05.38476773	5	68.45279704	a	H	b	a	H	a	H	H	H	a	H	b	H	a	H	H	b	H	a	H	H	a	H	a	H	b	H	a	a	H	a	H	a	b	b	b	H	a	H	b	H	a	H	a	a	H	H
SL4.0ch05.40036367	5	71.59980577	a	H	b	a	H	a	H	H	H	a	H	b	a	a	H	H	b	H	a	H	H	a	H	a	H	b	H	a	a	H	a	H	a	b	b	b	H	a	b	b	H	a	H	a	a	H	H
SL4.0ch05.42526892	5	74.21111968	a	H	b	a	H	a	H	H	H	a	H	b	a	a	H	H	b	H	a	H	H	a	H	a	H	b	H	a	a	H	a	H	a	b	b	b	H	a	b	b	H	a	H	a	a	H	H
SL4.0ch05.44103125	5	75.28886435	a	H	b	a	H	a	H	H	H	a	H	b	a	a	H	H	b	H	a	H	H	a	H	a	H	b	H	a	a	H	a	H	a	b	b	b	H	a	b	b	H	a	H	a	a	H	H
SL4.0ch05.45400825	5	76.91764535	H	H	b	a	H	a	H	H	H	a	H	b	a	a	H	H	b	H	a	H	H	a	H	a	H	b	H	a	a	H	H	H	a	b	b	b	b	a	b	b	H	a	H	a	a	H	H
SL4.0ch05.45650161	5	78.41350016	H	H	b	a	H	a	H	H	H	a	H	b	a	a	H	a	b	H	a	H	H	a	H	a	H	H	H	a	a	H	H	H	a	b	b	b	b	a	b	b	H	a	H	a	H	H	H
SL4.0ch05.46225922	5	78.41350026	H	H	b	a	H	a	H	H	H	a	H	b	a	a	H	a	b	H	a	H	H	a	H	a	H	H	H	a	a	H	H	H	a	b	b	b	b	a	b	b	H	a	H	a	H	H	H
SL4.0ch05.47190988	5	79.78944066	H	H	b	a	H	a	H	H	H	a	H	b	a	a	H	a	b	H	a	H	H	a	H	a	H	H	H	a	a	H	H	H	a	b	b	b	b	a	b	b	H	a	H	a	H	H	H
SL4.0ch05.47806146	5	81.17795149	H	H	b	a	H	a	H	H	H	a	H	b	a	a	H	a	b	H	a	H	H	a	H	a	H	H	H	a	a	H	H	H	a	b	b	b	b	a	b	b	H	a	H	a	H	H	H
SL4.0ch05.48184172	5	81.17795159	H	H	b	a	H	a	H	H	H	a	H	b	a	a	H	a	b	H	a	H	H	a	H	a	H	H	H	a	a	H	H	H	a	b	b	b	b	a	b	b	H	a	H	a	H	H	H
SL4.0ch05.48756789	5	82.5481247	H	H	b	a	b	a	H	H	H	a	a	b	H	a	H	a	b	H	a	H	H	a	H	a	b	H	H	a	a	H	H	b	a	b	b	b	b	a	b	b	H	a	H	a	H	H	H
SL4.0ch05.52302661	5	85.76003507	H	a	b	a	b	a	H	H	H	a	a	b	H	a	H	a	b	H	a	H	H	a	H	H	b	H	H	a	H	H	H	b	a	b	b	b	b	a	b	b	H	a	H	a	H	a	H
SL4.0ch05.53686449	5	91.34722636	H	a	b	a	b	a	H	H	H	a	a	b	H	b	H	H	b	H	a	H	H	a	H	H	b	H	H	a	H	H	H	b	a	b	b	H	b	a	b	b	H	a	H	a	b	H	H
SL4.0ch05.54066768	5	91.34722646	H	a	b	a	b	a	H	H	H	a	a	b	H	b	H	H	b	H	a	H	H	a	H	H	b	H	H	a	H	H	H	b	a	b	b	H	b	a	b	b	H	a	H	a	b	H	H
SL4.0ch05.58079757	5	94.03224711	H	a	b	a	b	a	H	H	H	a	a	b	H	b	H	H	H	b	a	H	H	a	H	H	b	H	H	a	H	H	H	b	a	b	b	H	b	a	b	b	H	H	H	a	b	H	H
SL4.0ch05.60886351	5	102.6290922	H	a	b	a	b	a	H	H	H	a	a	b	H	H	H	H	b	b	H	H	H	a	H	H	b	H	H	a	H	H	a	b	a	b	b	H	b	a	b	b	H	H	H	a	b	H	H
SL4.0ch05.60895267	5	102.6290923	H	a	b	a	b	a	H	H	H	a	a	b	H	H	H	H	b	b	H	H	H	a	H	H	b	H	H	a	H	H	a	b	a	b	b	H	b	a	b	b	H	H	H	a	b	H	H
SL4.0ch05.60915208	5	102.6290924	H	a	b	a	b	a	H	H	H	a	a	b	H	H	H	H	b	b	H	H	H	a	H	H	b	H	H	a	H	H	a	b	a	b	b	H	b	a	b	b	H	H	H	a	b	H	H
SL4.0ch05.60925506	5	102.6290925	H	a	b	a	b	a	H	H	H	a	a	b	H	H	H	H	b	b	H	H	H	a	H	H	b	H	H	a	H	H	a	b	a	b	b	H	b	a	b	b	H	H	H	a	b	H	H
SL4.0ch05.62736366	5	115.7513826	H	a	H	a	b	a	H	H	a	H	a	b	H	H	H	H	b	b	H	H	H	a	H	a	b	H	H	a	H	H	a	b	a	H	H	H	H	a	b	H	H	a	H	b	b	H	H
SL4.0ch05.63002264	5	117.9823389	H	a	H	a	b	a	H	H	a	H	a	b	H	H	H	H	b	b	H	H	H	a	H	H	H	b	H	a	H	H	a	b	a	H	H	H	H	a	b	H	H	a	H	b	b	H	H
SL4.0ch05.63068390	5	117.982339	H	a	H	a	b	a	H	H	a	H	a	b	H	H	H	H	b	b	H	H	H	a	H	H	H	b	H	a	H	H	a	b	a	H	H	H	H	a	b	H	H	a	H	b	b	H	H
SL4.0ch05.63075051	5	117.9823391	H	a	H	a	b	a	H	H	a	H	a	b	H	H	H	H	b	b	H	H	H	a	H	H	H	b	H	a	H	H	a	b	a	H	H	H	H	a	b	H	H	a	H	b	b	H	H
SL4.0ch05.63099684	5	117.9823392	H	a	H	a	b	a	H	H	a	H	a	b	H	H	H	H	b	b	H	H	H	a	H	H	H	b	H	a	H	H	a	b	a	H	H	H	H	a	b	H	H	a	H	b	b	H	H
SL4.0ch05.63111518	5	117.9823393	H	a	H	a	b	a	H	H	a	H	a	b	H	H	H	H	b	b	H	H	H	a	H	H	H	b	H	a	H	H	a	b	a	H	H	H	H	a	b	H	H	a	H	b	b	H	H
SL4.0ch05.63115489	5	117.9823394	H	a	H	a	b	a	H	H	a	H	a	b	H	H	H	H	b	b	H	H	H	a	H	H	H	b	H	a	H	H	a	b	a	H	H	H	H	a	b	H	H	a	H	b	b	H	H
SL4.0ch05.63190959	5	117.9823395	H	a	H	a	b	a	H	H	a	H	a	b	H	H	H	H	b	b	H	H	H	a	H	H	H	b	H	a	H	H	a	b	a	H	H	H	H	a	b	H	H	a	H	b	b	H	H
SL4.0ch05.63405737	5	121.3281942	H	a	b	a	b	a	H	H	a	H	a	b	H	H	H	H	b	b	H	H	H	a	H	H	H	b	H	a	H	H	a	b	a	H	H	H	H	a	b	H	a	a	H	b	b	H	H
SL4.0ch05.63423742	5	135.1192076	H	H	b	a	b	a	a	H	H	b	H	b	a	b	H	H	b	b	H	H	a	a	b	H	H	b	H	a	H	b	a	b	a	H	H	a	H	a	b	H	a	a	a	b	b	H	H
SL4.0ch05.63608413	5	147.2761764	H	H	H	H	b	a	a	H	H	b	H	b	a	H	H	H	b	H	H	H	a	a	b	H	a	b	H	a	H	H	a	b	a	H	H	a	H	a	b	H	a	H	b	b	b	b	H
SL4.0ch05.63782961	5	149.1491461	H	H	H	H	b	a	a	H	H	b	H	b	a	H	H	H	b	H	H	H	a	a	b	a	a	b	H	a	H	H	a	b	a	a	H	a	H	a	b	H	a	H	b	b	b	b	H
SL4.0ch05.63791556	5	149.1491462	H	H	H	H	b	a	a	H	H	b	H	b	a	H	H	H	b	H	H	H	a	a	b	a	a	b	H	a	H	H	a	b	a	a	H	a	H	a	b	H	a	H	b	b	b	b	H
SL4.0ch05.63806509	5	149.1491463	H	H	H	H	b	a	a	H	H	b	H	b	a	H	H	H	b	H	H	H	a	a	b	a	a	b	H	a	H	H	a	b	a	a	H	a	H	a	b	H	a	H	b	b	b	b	H
SL4.0ch05.63930240	5	150.5430185	H	H	H	H	b	a	a	H	H	b	H	b	a	H	H	H	b	H	H	H	a	a	b	a	a	b	H	a	H	H	a	b	a	a	H	a	H	a	b	H	a	H	b	b	b	H	H
SL4.0ch05.64064465	5	150.5430186	H	H	H	H	b	a	a	H	H	b	H	b	a	H	H	H	b	H	H	H	a	a	b	a	a	b	H	a	H	H	a	b	a	a	H	a	H	a	b	H	a	H	b	b	b	H	H
SL4.0ch05.64240891	5	152.0883153	H	H	H	H	b	a	a	H	H	b	H	b	a	H	H	H	b	H	H	H	a	a	b	a	a	b	H	a	H	H	a	b	a	a	H	a	H	a	b	H	a	H	b	b	H	H	H
SL4.0ch05.64938524	5	156.3209726	H	H	H	H	b	a	H	H	H	b	b	b	a	H	H	H	b	b	a	H	a	a	b	H	a	b	H	a	H	H	a	H	a	a	H	a	H	a	b	H	a	H	b	H	H	H	H
SL4.0ch05.65122683	5	156.3209727	H	H	H	H	b	a	H	H	H	b	b	b	a	H	H	H	b	b	a	H	a	a	b	H	a	b	H	a	H	H	a	H	a	a	H	a	H	a	b	H	a	H	b	H	H	H	H
SL4.0ch06.1548017	6	1.548017	H	H	H	a	b	a	b	H	a	a	b	H	H	a	H	b	a	H	a	b	H	H	H	H	H	H	a	b	b	b	b	b	H	b	H	a	H	a	H	b	a	a	H	b	H	b	H
SL4.0ch06.4463182	6	7.890160682	H	H	H	a	b	a	b	H	a	a	b	H	H	a	b	b	H	H	a	b	H	H	H	H	H	H	H	b	H	b	H	b	H	b	H	a	H	a	H	H	a	a	H	H	H	b	H
SL4.0ch06.5293839	6	9.074695262	H	H	H	a	b	a	b	H	a	a	b	H	H	a	b	b	H	H	a	b	H	H	H	H	H	H	H	b	H	b	H	b	H	b	H	a	H	a	H	H	a	a	H	H	H	b	H
SL4.0ch06.16872800	6	11.47539433	H	H	H	a	b	a	b	H	a	a	b	H	H	a	b	b	H	H	a	b	H	H	H	H	H	a	H	b	H	b	H	b	H	b	H	H	H	a	H	H	a	a	H	H	H	b	H
SL4.0ch06.19086973	6	14.39759535	H	a	H	a	b	a	b	H	a	a	b	H	H	a	b	b	H	H	a	b	H	H	H	H	H	a	H	b	H	b	H	b	H	b	H	H	H	a	H	H	a	a	H	H	H	b	b
SL4.0ch06.19600153	6	14.39759545	H	a	H	a	b	a	b	H	a	a	b	H	H	a	b	b	H	H	a	b	H	H	H	H	H	a	H	b	H	b	H	b	H	b	H	H	H	a	H	H	a	a	H	H	H	b	b
SL4.0ch06.22734712	6	16.97386194	H	a	H	a	b	a	b	H	a	a	b	H	H	a	b	b	H	H	a	b	H	H	H	H	H	a	H	b	H	b	b	b	H	b	H	H	H	a	H	H	a	a	H	H	H	b	b
SL4.0ch06.27557319	6	20.65230981	H	a	H	a	b	a	b	H	a	a	b	H	a	a	b	b	H	H	a	H	a	H	H	H	H	a	H	H	H	b	b	b	H	b	H	H	H	a	a	H	a	a	H	H	H	b	b
SL4.0ch06.27759509	6	20.65230991	H	a	H	a	b	a	b	H	a	a	b	H	a	a	b	b	H	H	a	H	a	H	H	H	H	a	H	H	H	b	b	b	H	b	H	H	H	a	a	H	a	a	H	H	H	b	b
SL4.0ch06.27779130	6	20.65231001	H	a	H	a	b	a	b	H	a	a	b	H	a	a	b	b	H	H	a	H	a	H	H	H	H	a	H	H	H	b	b	b	H	b	H	H	H	a	a	H	a	a	H	H	H	b	b
SL4.0ch06.37249700	6	52.58733828	b	a	H	a	H	a	b	H	a	a	a	H	a	a	H	H	H	a	b	a	a	b	H	H	H	a	H	b	H	a	b	b	b	H	H	H	H	a	H	b	a	H	b	H	H	H	b
SL4.0ch06.37257528	6	52.58733838	b	a	H	a	H	a	b	H	a	a	a	H	a	a	H	H	H	a	b	a	a	b	H	H	H	a	H	b	H	a	b	b	b	H	H	H	H	a	H	b	a	H	b	H	H	H	b
SL4.0ch06.37278114	6	53.13448063	b	a	H	a	H	a	b	H	a	a	a	H	a	a	H	H	H	a	b	a	a	b	H	H	H	a	H	b	H	a	b	b	b	H	H	H	H	a	H	b	a	H	b	H	H	H	b
SL4.0ch06.37286453	6	53.13448073	b	a	H	a	H	a	b	H	a	a	a	H	a	a	H	H	H	a	b	a	a	b	H	H	H	a	H	b	H	a	b	b	b	H	H	H	H	a	H	b	a	H	b	H	H	H	b
SL4.0ch06.37327449	6	53.13448083	b	a	H	a	H	a	b	H	a	a	a	H	a	a	H	H	H	a	b	a	a	b	H	H	H	a	H	b	H	a	b	b	b	H	H	H	H	a	H	b	a	H	b	H	H	H	b
SL4.0ch06.37360218	6	53.68172207	b	a	H	a	H	a	b	H	a	a	a	H	a	a	H	H	H	a	b	a	a	b	H	H	H	a	H	b	H	a	b	b	b	H	H	H	H	a	H	b	a	H	b	H	H	H	b
SL4.0ch06.37384060	6	53.68172217	b	a	H	a	H	a	b	H	a	a	a	H	a	a	H	H	H	a	b	a	a	b	H	H	H	a	H	b	H	a	b	b	b	H	H	H	H	a	H	b	a	H	b	H	H	H	b
SL4.0ch06.37486253	6	53.68172227	b	a	H	a	H	a	b	H	a	a	a	H	a	a	H	H	H	a	b	a	a	b	H	H	H	a	H	b	H	a	b	b	b	H	H	H	H	a	H	b	a	H	b	H	H	H	b
SL4.0ch06.37771291	6	54.22358848	b	a	H	a	H	a	b	H	a	a	a	H	a	a	a	H	H	a	b	a	a	b	H	H	H	a	H	b	H	a	b	b	b	H	H	H	H	a	H	b	a	H	b	H	H	H	b
SL4.0ch06.37804439	6	54.2235887	b	a	H	a	H	a	b	H	a	a	a	H	a	a	a	H	H	a	b	a	a	b	H	H	H	a	H	b	H	a	b	b	b	H	H	H	H	a	H	b	a	H	b	H	H	H	b
SL4.0ch06.37808791	6	54.2235888	b	a	H	a	H	a	b	H	a	a	a	H	a	a	a	H	H	a	b	a	a	b	H	H	H	a	H	b	H	a	b	b	b	H	H	H	H	a	H	b	a	H	b	H	H	H	b
SL4.0ch06.37831452	6	54.2235889	b	a	H	a	H	a	b	H	a	a	a	H	a	a	a	H	H	a	b	a	a	b	H	H	H	a	H	b	H	a	b	b	b	H	H	H	H	a	H	b	a	H	b	H	H	H	b
SL4.0ch06.37847794	6	54.223589	b	a	H	a	H	a	b	H	a	a	a	H	a	a	a	H	H	a	b	a	a	b	H	H	H	a	H	b	H	a	b	b	b	H	H	H	H	a	H	b	a	H	b	H	H	H	b
SL4.0ch06.37995023	6	54.2235891	b	a	H	a	H	a	b	H	a	a	a	H	a	a	a	H	H	a	b	a	a	b	H	H	H	a	H	b	H	a	b	b	b	H	H	H	H	a	H	b	a	H	b	H	H	H	b
[truncated: 1,615 more rows]
[truncated: 53 more columns]
