# Supplementary material for: postQTL: a QTL mapping R workflow to improve the accuracy of true positive loci identification
Source: BMC Res Notes. 2022 May 4;15:153. doi: 10.1186/s13104-022-06017-z (PMC9066766; doi:10.1186/s13104-022-06017-z)
Supplement: Supplementary file 4 — Additional file 4. Genotypic data of 116 tomato individuals. [file 13104_2022_6017_MOESM4_ESM.csv]

Additional file 4. Genotypic data.
Plant sample ID	solcap_snp_sl_15046	solcap_snp_sl_15039	solcap_snp_sl_60513	solcap_snp_sl_24801	solcap_snp_sl_24799	solcap_snp_sl_24797	solcap_snp_sl_24794	solcap_snp_sl_20499	solcap_snp_sl_8704	solcap_snp_sl_8669	solcap_snp_sl_8668	solcap_snp_sl_8667	solcap_snp_sl_24787	solcap_snp_sl_24786	solcap_snp_sl_24785	solcap_snp_sl_8659	solcap_snp_sl_8658	solcap_snp_sl_8657	solcap_snp_sl_8656	solcap_snp_sl_8655	solcap_snp_sl_8654	solcap_snp_sl_8653	solcap_snp_sl_8651	solcap_snp_sl_15013	solcap_snp_sl_15000	solcap_snp_sl_20426	solcap_snp_sl_20420	solcap_snp_sl_16925	solcap_snp_sl_19066	solcap_snp_sl_14042	solcap_snp_sl_19068	solcap_snp_sl_16520	solcap_snp_sl_16519	solcap_snp_sl_22423	solcap_snp_sl_16466	solcap_snp_sl_26417	solcap_snp_sl_18635	solcap_snp_sl_18634	solcap_snp_sl_18627	BRACHYTIC	solcap_snp_sl_18619	solcap_snp_sl_456	solcap_snp_sl_457	solcap_snp_sl_12826	solcap_snp_sl_2202	solcap_snp_sl_43632	solcap_snp_sl_14323	solcap_snp_sl_7410	solcap_snp_sl_6255
1	B	B	B	B	B	B	B	B	B	-	B	-	B	-	-	B	B	-	-	B	B	B	B	B	H	-	B	B	-	-	-	B	-	B	-	B	-	B	B	B	-	-	-	B	B	B	H	H	H
2	H	H	H	H	H	H	H	H	H	H	H	H	H	-	H	H	H	H	H	H	H	H	H	H	-	H	H	H	H	H	H	H	H	H	H	H	H	H	-	H	H	H	H	A	A	A	B	A	A
5	A	A	A	A	A	A	A	A	A	A	A	A	A	A	A	A	A	A	A	A	A	A	A	H	-	B	B	B	B	B	B	B	B	B	B	B	B	B	B	B	B	H	H	H	H	H	H	H	H
6	H	H	H	H	H	H	H	H	A	A	A	A	A	A	A	A	A	A	A	A	A	A	A	A	A	A	A	A	A	A	A	A	A	A	A	A	A	A	A	A	A	A	A	B	B	B	H	A	A
9	H	H	H	H	H	H	-	H	H	H	H	H	H	-	H	H	H	H	H	H	H	H	H	H	-	A	A	A	A	A	A	A	A	A	A	A	A	A	A	A	A	A	A	A	A	A	H	B	B
11	H	H	H	H	H	H	H	H	H	H	H	H	H	H	H	H	H	H	H	H	H	H	H	-	-	B	B	B	B	B	B	B	B	B	B	B	B	B	B	B	B	H	H	H	H	H	B	H	H
13	H	H	H	H	H	H	H	H	H	H	H	H	H	H	H	H	H	H	H	H	H	H	H	-	-	A	A	A	A	A	A	A	A	A	A	A	A	A	A	A	A	A	A	A	A	A	A	H	H
15	H	H	H	H	H	H	H	H	H	H	H	H	H	H	H	H	H	H	H	H	H	H	H	H	-	H	-	A	-	A	-	A	A	A	A	A	A	A	-	H	A	A	A	A	B	B	H	B	B
16	H	H	H	H	H	H	-	H	H	H	H	H	H	H	H	H	H	H	H	H	H	H	H	H	-	H	A	A	A	A	A	A	A	A	A	A	A	A	A	A	A	A	A	A	B	B	H	B	B
21	H	H	H	H	H	H	H	H	H	B	B	B	B	B	B	B	B	B	B	B	B	B	B	B	B	B	B	B	B	B	B	B	B	B	B	B	B	B	B	B	B	B	B	-	A	A	H	H	H
22	B	B	B	B	B	B	B	B	B	B	B	B	B	-	B	B	B	B	B	B	B	B	B	H	H	A	A	A	A	A	A	A	A	A	A	A	A	A	A	A	A	A	A	A	B	B	B	A	A
23	A	A	A	-	A	A	A	A	H	H	H	H	H	H	H	H	H	H	H	H	H	H	H	H	-	H	H	H	H	H	H	H	H	H	H	H	H	H	-	H	H	-	B	B	B	B	-	H	H
25	H	H	H	H	H	H	H	H	H	H	H	H	H	H	H	H	H	H	H	H	H	H	H	H	-	H	H	H	H	H	H	H	H	H	H	H	H	H	-	H	H	H	H	H	H	H	H	A	A
26	H	H	H	H	H	H	-	H	H	B	B	B	B	B	B	B	B	B	B	B	B	B	B	B	B	B	B	B	B	B	B	B	B	B	B	B	B	B	B	B	B	B	B	-	B	B	H	B	B
32	H	H	H	H	H	H	-	H	H	A	A	A	A	A	A	A	A	A	A	A	A	A	A	A	A	H	H	H	H	H	H	H	H	H	H	H	H	H	-	H	H	H	H	H	H	H	H	H	H
33	H	H	H	H	H	H	-	H	H	A	A	A	A	A	A	A	A	A	A	A	A	A	A	A	A	H	H	H	H	H	H	H	H	H	H	H	H	H	-	H	H	H	H	-	H	H	H	H	H
36	H	H	H	H	H	H	H	H	H	B	B	B	B	B	B	B	B	B	B	B	B	B	B	B	B	B	B	B	B	B	B	B	B	B	B	B	B	B	B	B	B	B	B	B	H	H	H	B	B
38	H	B	B	B	B	B	B	B	B	B	B	B	B	-	B	B	B	B	B	B	B	B	B	B	-	B	B	B	B	B	B	B	B	B	B	B	B	B	B	B	B	B	B	B	B	B	H	H	H
39	A	A	A	A	A	A	A	A	A	A	A	A	A	A	A	A	A	A	A	A	A	A	A	A	A	A	A	A	A	A	A	A	A	A	A	A	A	A	A	A	A	H	H	B	B	B	B	A	A
40	A	A	A	A	A	A	A	A	A	A	A	A	A	A	A	A	A	A	A	A	A	A	A	A	A	A	A	A	A	A	A	A	A	A	A	A	A	A	A	A	A	H	H	B	B	B	B	A	A
44	A	A	A	A	A	A	A	A	A	A	A	A	A	A	A	A	A	A	A	A	A	A	A	A	A	A	A	A	A	A	A	A	A	A	A	A	A	A	A	A	A	A	A	-	H	H	H	B	B
46	B	B	B	B	B	B	B	B	B	B	B	B	B	B	B	B	B	B	B	B	B	B	B	B	-	B	B	B	B	B	B	B	B	B	B	B	B	B	B	B	B	B	B	H	B	B	A	B	B
48	H	H	H	H	H	H	-	H	H	H	H	H	H	H	H	H	H	H	H	H	H	H	H	H	-	H	H	H	H	H	H	H	H	H	H	H	H	H	-	H	H	H	H	H	H	H	H	B	B
51	B	B	B	B	B	B	B	B	B	B	B	B	B	B	B	B	B	B	B	B	B	B	B	B	H	B	B	B	B	B	B	B	B	B	B	B	B	B	B	B	B	H	H	H	H	H	H	H	H
54	B	B	B	B	B	B	B	B	B	B	B	B	B	B	B	B	B	B	B	B	B	B	B	B	B	B	B	B	B	B	B	B	B	B	B	B	B	B	B	B	B	B	B	H	H	H	H	H	H
56	B	B	B	B	B	B	B	B	B	B	B	B	B	-	B	B	B	B	B	B	B	B	B	B	-	H	H	H	H	H	H	H	H	H	H	H	H	H	-	H	H	H	H	A	A	A	A	B	B
57	H	H	H	H	H	H	H	H	H	H	H	H	H	H	H	H	H	H	H	H	H	H	H	H	H	H	H	H	H	H	H	H	H	H	H	H	H	H	-	H	H	H	H	H	B	B	H	B	B
58	B	B	B	B	B	B	B	B	B	B	B	B	B	B	B	B	B	B	B	B	B	B	B	B	-	B	B	B	B	B	B	B	B	B	B	B	B	B	B	B	B	H	H	H	B	B	H	H	H
60	A	A	A	A	A	A	A	H	H	B	B	B	B	B	B	B	B	B	B	B	B	B	B	B	B	B	B	B	B	B	B	B	B	B	B	B	B	B	B	B	B	B	H	-	B	B	B	A	A
61	B	B	B	B	B	B	B	B	B	B	B	B	B	B	B	B	B	B	B	B	B	B	B	B	B	H	H	H	H	H	H	H	H	H	H	H	H	H	-	H	H	H	H	H	B	B	B	A	A
62	H	H	H	H	H	H	H	H	H	H	H	H	H	H	H	H	H	H	H	H	H	H	H	H	-	H	H	H	H	H	H	H	H	H	H	H	H	H	-	H	H	H	H	B	H	H	A	H	H
63	B	B	B	B	B	B	B	B	B	B	B	B	B	B	B	B	B	B	B	B	B	B	B	B	B	B	B	B	B	B	B	B	B	B	B	B	B	B	B	B	B	B	B	H	B	B	A	H	H
65	A	A	A	A	A	A	A	A	A	A	A	A	A	A	A	A	A	A	A	A	A	A	A	A	A	B	B	B	B	B	B	B	B	B	B	B	B	B	B	B	B	B	B	H	A	A	A	B	B
68	A	A	A	A	A	A	A	A	A	A	A	A	A	A	A	A	A	A	A	A	A	A	A	A	A	A	A	A	A	A	A	A	A	A	A	A	A	A	A	A	A	H	H	A	B	B	A	H	H
70	A	A	A	A	A	A	A	A	A	A	A	A	A	A	A	A	A	A	A	A	A	A	A	A	A	A	A	A	A	A	A	A	A	A	A	A	A	A	A	A	A	A	A	-	B	B	H	H	H
71	H	H	H	H	H	H	H	H	H	H	H	H	H	H	H	H	H	H	H	H	H	H	H	H	-	H	H	H	H	H	H	H	H	H	H	H	H	H	-	H	H	H	H	A	A	A	A	H	H
73	H	H	H	H	H	H	-	H	H	H	H	H	H	H	H	H	H	H	H	H	H	H	H	H	-	A	A	A	A	A	A	A	A	A	A	A	A	H	-	H	H	H	H	H	H	H	A	H	H
74	H	H	H	H	H	H	-	H	H	H	H	H	H	H	H	H	H	H	H	H	H	H	H	H	-	B	B	B	B	B	B	B	B	B	B	B	B	B	B	B	B	B	B	-	H	H	A	H	H
75	B	B	B	B	B	B	B	B	B	H	H	H	H	H	H	H	H	H	H	H	H	H	H	A	A	A	A	A	A	A	A	A	A	A	A	A	A	A	A	A	A	A	A	H	A	A	B	H	H
78	A	A	A	A	A	A	A	A	A	A	A	A	A	A	A	A	A	A	A	A	A	A	A	H	-	B	B	B	B	B	B	B	B	B	B	B	B	B	B	B	B	B	H	-	H	H	B	A	A
79	A	A	A	A	A	A	A	A	A	A	A	A	A	A	A	A	A	A	A	A	A	A	A	A	-	H	H	H	H	H	H	H	H	H	H	H	H	H	-	H	H	H	H	-	B	B	H	A	A
84	B	B	B	B	B	B	B	B	B	B	B	B	B	B	B	B	B	B	B	B	B	B	B	B	-	B	B	B	B	B	B	B	B	B	B	B	B	B	B	B	B	B	B	B	B	B	B	A	A
86	A	A	A	A	A	A	A	A	A	A	A	A	A	A	A	A	A	A	A	A	A	A	A	A	A	H	H	H	H	H	H	H	H	H	H	H	H	H	-	H	H	B	B	B	B	B	H	A	A
88	H	H	H	H	H	H	-	H	H	H	H	H	H	H	H	H	H	H	H	H	H	H	H	H	-	A	-	-	-	A	-	A	A	A	A	A	A	A	-	A	-	A	A	-	B	B	H	A	-
92	B	B	B	B	B	B	B	B	B	B	B	B	B	B	B	B	B	B	B	B	B	B	B	B	-	B	B	B	B	B	B	B	B	B	B	B	B	B	B	B	B	B	B	B	B	B	B	B	B
96	B	B	B	B	B	B	B	B	H	H	H	H	H	H	H	H	H	H	H	H	H	H	H	H	-	B	B	B	B	B	B	B	B	B	B	B	B	B	B	B	B	B	B	B	B	B	H	A	A
99	H	H	H	H	H	H	H	H	H	B	B	B	B	B	B	B	B	B	B	B	B	B	B	B	-	B	B	B	B	B	B	B	B	B	B	B	B	B	B	B	B	B	B	H	B	B	H	H	H
100	B	B	B	B	B	B	B	B	B	H	H	H	H	-	H	H	H	H	H	H	H	H	H	H	-	A	A	A	A	A	A	A	A	A	A	A	A	A	A	A	A	A	A	A	H	H	B	H	H
101	H	H	H	H	H	H	H	H	H	H	H	H	H	H	H	H	H	H	H	H	H	H	H	H	-	H	H	H	H	H	H	H	H	H	H	H	H	H	-	H	H	H	H	H	B	B	A	B	B
102	B	B	B	B	B	B	B	B	B	B	B	B	B	B	B	B	B	B	B	B	B	B	B	B	-	H	H	H	H	H	H	H	H	H	H	H	H	H	-	H	H	H	H	B	B	B	H	B	B
104	B	B	B	B	B	B	B	B	B	B	B	B	B	-	B	B	B	B	B	B	B	B	B	B	-	H	H	H	H	H	H	H	H	H	H	H	H	H	-	H	H	H	H	H	H	H	B	H	H
105	H	H	H	H	H	H	-	H	H	H	H	H	H	H	H	H	H	H	H	H	H	H	H	H	-	A	A	A	A	A	A	A	A	A	A	A	A	A	A	A	A	A	A	H	H	H	H	H	H
106	B	B	B	B	B	B	B	B	B	B	B	B	B	B	B	B	B	B	B	B	B	B	B	B	-	B	B	B	B	B	B	B	B	B	B	B	H	H	-	H	H	H	H	A	A	A	H	A	A
107	H	H	H	H	H	H	-	H	H	B	B	B	B	-	B	B	B	B	B	B	B	B	B	B	-	B	B	B	B	B	B	B	B	B	B	B	B	B	B	B	B	B	B	B	B	B	H	B	B
108	H	H	H	H	H	H	H	H	H	H	H	H	H	H	H	H	H	H	H	H	H	H	H	H	-	H	H	H	H	H	H	H	H	H	H	H	H	H	-	H	H	H	A	H	A	A	A	B	B
111	H	H	H	H	H	H	-	H	H	B	B	B	B	B	B	B	B	B	B	B	B	B	B	B	B	B	B	B	B	B	B	B	B	B	B	B	B	B	B	B	B	B	B	H	B	B	H	A	A
113	H	H	H	H	H	H	-	H	H	H	H	H	H	H	H	H	H	H	H	H	H	H	H	H	-	H	H	H	H	H	H	H	H	H	H	H	H	H	-	H	H	H	H	-	H	H	H	B	B
114	B	B	B	B	B	B	B	B	B	B	B	B	B	B	B	B	B	B	B	B	B	B	B	B	-	B	B	B	B	B	B	B	B	B	B	B	B	B	B	B	B	B	B	B	B	B	H	H	H
116	H	H	H	H	H	H	H	H	H	H	H	H	H	H	H	H	H	H	H	H	H	H	H	H	-	B	B	B	B	B	B	B	B	B	B	B	B	B	B	B	B	B	B	H	B	B	H	A	A
119	H	H	H	H	H	H	-	H	H	H	H	H	H	H	H	H	H	H	H	H	H	H	H	H	-	H	H	H	H	H	H	H	H	H	H	H	H	H	-	H	H	H	H	B	B	B	H	H	H
120	H	H	H	H	H	H	-	H	H	H	H	H	H	H	H	H	H	H	H	H	H	H	H	H	-	H	H	H	H	H	H	H	H	H	H	H	H	H	-	H	H	A	A	H	H	H	H	B	B
121	H	H	H	H	H	H	H	H	H	B	B	B	B	B	B	B	B	B	B	B	B	B	B	B	-	B	B	B	B	B	B	B	B	B	B	B	B	B	B	B	B	B	B	B	B	B	H	H	H
124	-	B	-	-	-	-	B	-	-	H	H	H	H	-	H	H	H	H	H	H	H	H	H	H	-	A	A	A	A	A	A	A	A	A	A	A	A	A	A	A	A	A	A	A	A	-	H	-	B
125	A	A	A	A	A	A	A	A	A	A	A	A	A	A	A	A	A	A	A	A	A	A	A	A	A	A	A	A	A	A	A	A	A	A	A	A	A	A	A	A	A	H	H	H	H	H	H	H	H
129	H	H	H	H	H	H	-	H	H	H	H	H	H	H	H	H	H	H	H	H	H	H	H	H	-	H	H	H	H	H	H	H	H	H	H	H	H	H	-	H	H	H	H	-	H	H	H	H	H
131	H	H	H	H	H	H	H	H	H	H	H	H	H	H	H	H	H	H	H	H	H	H	H	-	H	H	H	H	H	H	H	H	H	H	H	H	H	H	-	H	H	H	H	H	B	B	B	H	H
132	B	B	B	H	H	H	H	H	H	A	A	A	A	A	A	A	A	A	A	A	A	A	A	H	-	H	H	H	H	H	H	H	H	H	H	H	H	H	-	H	H	H	H	H	B	B	A	H	H
136	H	H	H	H	H	H	-	H	H	H	H	H	H	H	H	H	H	H	H	H	H	H	H	H	A	A	A	A	A	A	A	A	A	A	A	A	A	A	A	A	A	A	A	H	B	B	H	B	B
137	H	H	H	H	H	H	-	H	H	H	H	H	H	H	H	H	H	H	H	H	H	H	H	H	-	H	H	H	H	H	H	H	H	H	H	H	H	H	-	H	H	H	H	H	B	B	H	A	A
142	A	A	A	A	A	A	A	A	H	H	H	H	H	H	H	H	H	H	H	H	H	H	H	H	-	H	H	H	H	H	H	H	H	H	H	H	H	H	-	A	A	A	A	-	B	B	B	B	B
145	B	B	B	B	B	B	B	B	B	H	H	H	H	-	H	H	H	H	H	H	H	H	H	H	-	H	H	H	H	H	H	H	H	H	H	H	H	H	-	H	H	H	H	B	B	B	B	A	A
147	B	B	B	B	B	B	B	B	B	B	B	B	B	-	B	B	B	B	B	B	B	B	B	B	-	H	H	H	H	H	H	H	H	H	H	H	H	H	-	A	H	H	H	B	B	B	H	B	B
149	H	H	H	H	H	H	-	H	H	H	H	H	H	H	H	H	H	H	H	H	H	H	H	B	B	B	B	B	B	B	B	B	B	B	B	B	B	B	B	B	B	B	B	-	B	B	B	B	B
150	A	A	A	A	A	A	A	A	A	A	A	A	A	A	A	A	A	A	A	A	A	A	A	A	A	A	A	A	A	A	A	A	A	A	A	A	A	A	A	A	A	A	A	-	B	B	H	B	B
151	H	H	H	H	H	H	-	H	H	H	H	H	H	H	H	H	H	H	H	H	H	H	H	H	-	H	H	H	H	H	H	H	H	H	H	H	H	H	-	H	H	H	H	A	A	A	B	B	B
152	B	B	B	B	B	B	B	B	B	B	B	B	B	B	B	B	B	B	B	B	B	B	B	B	-	H	H	H	H	H	H	H	H	H	H	H	H	H	-	H	H	H	H	H	B	B	B	A	A
154	H	H	H	H	H	H	H	H	H	H	H	H	H	H	H	H	H	H	H	H	H	H	H	H	-	H	H	H	H	H	H	H	H	H	H	H	H	H	-	H	H	H	H	H	H	H	H	H	H
155	B	B	B	B	B	B	B	B	B	B	B	B	B	B	B	B	B	B	B	B	B	B	B	-	-	H	H	H	H	H	H	H	H	H	H	H	H	H	-	H	H	B	B	B	B	B	H	H	H
158	A	A	A	A	A	A	A	A	A	A	A	A	A	A	A	A	A	A	A	A	A	A	A	A	A	A	A	A	A	A	A	A	A	A	A	A	A	A	A	A	A	H	H	H	H	H	H	A	A
160	B	B	B	B	B	B	H	H	H	H	H	H	H	-	H	H	H	H	H	H	H	H	H	H	-	A	A	A	A	A	A	A	A	A	A	A	A	A	A	A	A	A	A	H	B	B	H	A	A
164	H	H	H	H	H	H	H	H	H	H	H	H	H	-	H	H	H	H	H	H	H	H	H	-	A	A	A	A	A	A	A	A	A	A	A	A	A	A	A	A	A	A	A	B	H	H	H	H	H
166	B	B	B	B	B	B	B	B	B	B	B	B	B	-	B	B	B	B	B	B	B	B	B	B	-	B	B	B	B	B	B	B	B	B	B	B	H	H	-	H	H	H	H	H	B	B	H	H	H
169	A	A	A	A	A	A	A	A	H	H	H	H	H	H	H	H	H	H	H	H	H	H	H	H	-	H	H	H	H	H	H	H	H	H	H	H	H	H	-	H	H	H	H	H	B	B	H	H	H
170	B	B	B	B	B	B	B	B	H	H	H	H	H	H	H	H	H	H	H	H	H	H	H	-	-	H	H	H	H	H	H	H	H	H	H	H	H	H	-	H	H	B	B	B	B	B	B	H	H
173	A	A	A	A	A	A	A	A	A	A	A	A	H	H	H	H	H	H	H	H	H	H	H	H	-	H	H	H	H	H	H	H	H	H	H	H	H	H	-	H	H	B	B	B	B	B	B	H	H
175	H	H	H	H	H	H	H	H	H	H	H	H	H	H	H	H	H	H	H	H	H	H	H	-	-	H	H	H	H	H	H	H	H	H	H	H	H	H	-	H	H	H	H	B	B	B	H	A	A
176	H	H	H	H	H	H	H	H	H	H	H	H	H	H	H	H	H	H	H	H	H	H	H	H	-	H	H	H	H	H	H	H	H	H	H	H	H	H	-	H	H	H	H	A	A	A	A	A	A
178	A	A	A	A	A	A	A	A	A	A	A	A	A	A	A	A	A	A	A	A	A	A	A	A	A	A	A	A	A	A	A	A	A	A	A	A	A	A	A	A	A	A	A	A	A	A	A	H	H
185	A	A	A	A	A	A	A	A	A	A	A	A	A	A	A	A	A	A	A	A	A	A	A	-	-	H	H	H	H	H	H	H	H	H	H	H	H	H	-	H	H	H	H	H	B	B	H	B	B
187	B	B	B	B	B	B	B	B	B	B	B	B	B	B	B	B	B	B	B	B	B	B	B	B	-	H	H	H	H	H	H	H	H	H	H	H	H	H	-	H	H	H	H	H	B	B	H	B	B
188	B	B	B	B	B	B	B	B	H	A	A	A	A	A	A	A	A	A	A	A	A	A	A	A	A	A	A	A	A	A	A	A	A	A	A	A	A	A	A	A	A	H	H	H	B	B	A	B	B
189	H	H	H	H	H	H	-	H	H	H	H	H	H	H	H	H	H	H	H	H	H	H	H	H	-	H	H	H	H	H	H	H	H	H	H	H	H	H	-	H	H	H	H	H	B	B	A	A	A
192	A	A	A	A	A	A	A	A	A	H	H	H	H	-	H	H	H	H	H	H	H	H	H	H	-	H	H	H	H	H	H	H	H	H	H	H	H	H	-	H	H	B	B	B	B	B	A	A	A
194	A	A	A	A	A	A	A	A	A	A	A	A	A	A	A	A	A	A	A	A	A	A	A	A	A	A	A	A	A	A	A	A	A	A	A	A	A	A	A	A	A	A	A	A	B	B	H	H	H
195	H	H	H	H	H	H	H	A	A	A	A	A	A	A	A	A	A	A	A	A	A	A	A	A	A	A	A	A	A	A	A	A	A	A	A	A	A	A	A	A	A	-	-	-	H	H	H	H	-
204	A	A	A	A	A	A	A	A	H	B	B	B	B	-	B	B	B	B	B	B	B	B	B	B	-	B	B	B	B	B	B	B	B	B	B	B	B	B	B	B	B	B	B	B	B	B	A	H	H
206	H	H	H	H	H	H	-	H	H	H	H	H	H	H	H	H	H	H	H	H	H	H	H	H	-	H	H	H	H	H	H	H	H	H	H	H	H	H	-	H	H	H	H	H	B	B	B	A	A
208	A	A	A	H	H	H	-	H	H	H	H	H	H	H	H	H	H	H	H	H	H	H	H	H	-	H	H	H	H	H	H	H	H	H	H	H	H	H	-	H	H	H	H	-	B	B	B	H	H
212	A	A	A	A	A	A	A	A	A	A	A	A	A	A	A	A	A	A	A	A	A	A	A	A	A	A	A	A	A	A	A	A	A	A	A	A	A	A	A	A	A	B	B	B	B	B	A	H	H
213	B	B	B	B	B	B	B	B	B	H	H	H	H	H	H	H	H	H	H	H	H	H	H	H	-	H	H	H	H	H	H	H	H	H	H	H	H	H	-	H	H	H	H	H	H	H	B	H	H
214	H	H	H	H	H	H	-	H	H	A	A	A	A	A	A	A	A	A	A	A	A	A	A	A	A	A	A	A	A	A	A	A	A	A	A	A	A	A	A	A	A	A	A	A	B	B	B	A	A
215	H	H	H	H	H	H	-	H	H	H	H	H	H	H	H	H	H	H	H	H	H	H	H	A	A	A	A	A	A	A	A	A	A	A	A	A	A	A	A	A	A	A	A	-	B	B	H	H	H
216	H	H	H	H	H	H	-	B	B	B	B	B	B	B	B	B	B	B	B	B	B	B	B	B	-	B	B	B	B	B	B	B	B	B	B	B	B	B	B	B	B	B	B	B	B	B	H	A	A
217	H	H	H	H	H	H	-	H	H	H	H	H	H	H	H	H	H	H	H	H	H	H	H	A	A	A	A	A	A	A	A	A	A	A	A	A	A	A	A	A	A	A	A	H	H	H	B	A	A
219	H	H	H	H	H	H	-	H	H	H	H	H	H	H	H	H	H	H	H	H	H	H	H	H	-	H	H	H	H	H	H	H	H	H	H	H	H	H	-	H	H	H	H	H	H	H	B	H	H
222	A	A	A	A	A	A	A	A	A	A	A	A	A	A	A	A	A	A	A	A	A	A	A	A	A	A	A	A	A	A	A	A	A	A	A	A	A	A	A	A	A	A	A	H	B	B	H	H	H
223	B	B	B	B	B	B	B	-	B	B	B	B	B	-	-	B	B	-	-	B	B	-	B	B	-	H	H	H	H	H	H	H	H	H	H	H	H	H	-	H	H	H	H	-	-	B	H	H	H
224	A	A	A	A	A	A	A	A	A	A	A	A	A	A	A	A	A	A	A	A	A	A	A	A	-	H	H	H	H	H	H	H	H	H	H	H	H	H	-	H	H	H	H	H	B	B	H	H	H
226	H	H	H	H	H	H	-	H	H	H	H	H	H	H	H	H	H	H	H	H	H	H	H	H	-	H	H	H	H	H	H	H	H	H	H	H	H	H	-	H	H	A	A	A	B	B	A	H	H
227	A	A	A	A	A	A	A	A	A	A	A	A	A	A	A	A	A	A	A	A	A	A	A	A	-	H	H	H	H	H	H	H	H	H	H	H	H	H	-	H	H	H	H	H	H	H	H	B	B
228	H	H	H	H	H	H	-	H	H	H	H	H	H	H	H	H	H	H	H	H	H	H	H	H	-	H	H	H	H	H	H	H	H	H	H	H	H	H	-	H	H	H	H	-	B	B	B	B	B
229	A	A	A	A	A	A	A	A	A	A	A	A	-	A	A	A	A	A	A	-	A	A	-	-	A	A	A	-	A	A	-	A	A	A	A	A	A	A	-	A	A	A	A	B	B	B	H	H	H
230	H	H	H	H	H	H	-	H	H	H	H	H	H	H	H	H	H	H	H	H	H	H	H	H	-	H	H	H	H	H	H	H	H	H	H	H	H	H	-	H	H	A	A	H	B	B	H	A	A
232	H	H	H	H	H	H	-	H	H	H	H	H	H	H	H	H	H	H	H	H	H	H	H	H	-	H	H	H	H	H	H	H	H	H	H	H	H	H	-	H	H	H	H	-	-	B	A	H	H
234	H	H	H	H	H	H	-	H	H	H	H	H	H	H	H	H	H	H	H	H	H	H	H	H	-	H	H	H	H	H	H	H	H	H	H	H	H	H	-	H	H	H	H	-	B	B	H	A	A
242	H	H	H	H	H	H	-	H	H	H	H	H	H	H	H	H	H	H	H	H	H	H	H	H	-	H	H	H	H	H	H	H	H	H	H	H	H	B	B	B	B	B	B	B	B	B	A	A	A
[truncated: 633 more columns]
