# Supplementary material for: postQTL: a QTL mapping R workflow to improve the accuracy of true positive loci identification
Source: BMC Res Notes. 2022 May 4;15:153. doi: 10.1186/s13104-022-06017-z (PMC9066766; doi:10.1186/s13104-022-06017-z)
Supplement: Supplementary file 5 — Additional file 5. Phenotypic data of 116 tomato individuals. [file 13104_2022_6017_MOESM5_ESM.csv]

Additional file 5. Phenotypic data.
Plant sample	F2 height	F2:3 height	F2:4 height
1	5.9	15.7	11.7
2	7.5	17.0	10.0
5	6.9	15.6	12.8
6	9.2	18.7	11.6
9	7.5	21.4	12.8
11	8.6	14.9	9.3
13	12.5	24.1	15.9
15	10.0	20.9	10.5
16	12.4	20.1	13.8
21	9.4	18.0	14.2
22	11.5	21.4	13.5
23	11.6	20.8	10.3
25	9.3	17.7	9.9
26	9.0	15.2	10.2
32	7.3	16.5	11.0
33	7.3	9.4	10.4
36	10.9	28.0	7.6
38	10.7	15.8	8.6
39	12.7	21.1	13.4
40	5.5	22.4	10.8
44	11.4	22.7	12.6
46	10.0	18.7	10.5
48	11.3	21.7	12.8
51	8.3	18.4	12.2
54	9.2	18.2	9.4
56	12.6	20.9	14.5
57	8.9	16.6	12.1
58	8.4	15.8	10.4
60	9.9	15.0	11.3
61	10.5	16.8	12.3
62	11.1	15.2	12.6
63	10.4	8.1	8.5
65	6.0	15.0	8.5
68	10.5	21.4	14.8
70	12.4	22.9	13.7
71	12.0	22.0	10.8
73	9.0	22.7	15.8
74	7.8	18.4	11.0
75	10.0	24.6	17.1
78	11.3	19.7	14.7
79	10.9	22.5	14.4
84	9.0	17.5	10.3
86	11.9	20.2	10.3
88	11.3	21.8	11.0
92	10.1	19.2	12.7
96	10.4	16.7	12.0
99	10.3	14.8	9.8
100	10.4	14.6	7.8
101	11.9	17.1	13.3
102	11.8	15.7	12.3
104	9.6	17.5	12.6
105	7.9	20.1	13.5
106	7.4	19.1	10.5
107	7.6	19.0	13.4
108	11.1	21.7	16.3
111	10.8	20.3	14.4
113	5.9	19.3	11.8
114	8.7	17.0	9.5
116	9.0	18.5	13.4
119	9.0	17.6	10.2
120	11.1	20.7	16.3
121	7.7	14.3	12.6
124	12.5	17.6	10.7
125	11.3	16.3	12.0
129	14.2	15.9	10.3
131	11.0	16.7	14.8
132	13.0	19.0	16.3
136	11.8	20.4	14.8
137	12.9	21.4	15.4
142	13.5	20.9	13.2
145	12.8	21.0	14.9
147	16.0	23.8	16.2
149	12.1	19.8	13.9
150	16.0	25.0	17.3
151	14.0	19.7	12.3
152	12.5	20.0	15.7
154	13.9	20.4	10.6
155	14.3	20.3	12.2
158	13.7	19.0	13.1
160	12.1	16.4	12.8
164	15.5	15.3	10.5
166	15.2	18.5	14.7
169	11.6	17.9	14.6
170	12.5	19.7	14.3
173	15.3	20.9	16.3
175	15.0	20.2	19.0
176	12.8	19.3	18.1
178	16.3	20.9	14.2
185	12.3	19.7	14.9
187	14.1	17.5	15.0
188	14.3	23.3	19.8
189	12.2	19.1	16.5
192	13.3	20.8	16.6
194	14.8	19.2	11.4
195	14.9	15.3	11.1
204	10.8	11.7	14.7
206	11.3	17.0	10.4
208	10.3	16.2	9.7
212	13.1	18.5	12.3
213	14.7	21.3	15.0
214	14.1	22.3	16.8
215	13.8	21.3	15.4
216	11.6	18.1	9.5
217	15.0	22.2	16.6
219	13.6	23.0	13.5
222	14.8	21.5	13.7
223	14.3	22.9	18.3
224	11.9	23.2	15.6
226	12.9	20.9	10.2
227	12.9	19.8	10.1
228	14.2	20.9	10.9
229	15.2	17.2	13.7
230	14.6	16.2	14.8
232	12.8	15.7	13.1
234	12.8	17.9	12.6
242	13.5	17.9	12.2
